# Supplementary material for: The transcriptome from asexual to sexual in vitro development of Cystoisospora suis (Apicomplexa: Coccidia)
Source: Sci Rep. 2022 Apr 8;12:5972. doi: 10.1038/s41598-022-09714-8 (PMC8993856; doi:10.1038/s41598-022-09714-8)
Supplement: Supplementary file 4 — Supplementary Information 4. [file 41598_2022_9714_MOESM4_ESM.xlsx]

## Sheet: CSUI_006265
	Tube	Ct 1	Ct 2	Avg Ct	Sample Quantity	Log (sample quantity)
	A	27.5	27.66	27.58	1	0
	B	30.69	31.15	30.92	0.1	-1
	C	34.26	34.45	34.355	0.01	-2
	D	37.81	37.81	37.81	0.001	-3
					Dilution Factor	10
					Slope	-3.4125
					R Squared	0.999938
					Efficiency (%)	96.3542

## Sheet: CSUI_003422
	Tube	Ct 1	Ct 2	Avg Ct	Sample Quantity	Log (sample quantity)
	A	29.93	30.68	30.305	1	0
	B	33	32.74	32.87	0.1	-1
	C	36.59	36.45	36.52	0.01	-2
	D	40.48	39.94	40.21	0.001	-3
					Dilution Factor	10
					Slope	-3.3365
					R Squared	0.993379
					Efficiency (%)	99.3955

## Sheet: CSUI_005927
	Tube	Ct 1	Ct 2	Avg Ct	Sample Quantity	Log (sample quantity)
	A	28.99	28.97	28.98	1	0
	B	31.97	31.53	31.75	0.1	-1
	C	35.15	35.23	35.19	0.01	-2
	D	38.44	38.64	38.54	0.001	-3
					Dilution Factor	10
					Slope	-3.212
					R Squared	0.997815
					Efficiency (%)	104.801

## Sheet: CSUI00190
	Tube	Ct 1	Ct 2	Avg Ct	Sample Quantity	Log (sample quantity)
	A	28.99	29.37	29.18	1	0
	B	32.09	31.85	31.97	0.1	-1
	C	35.61	35.01	35.31	0.01	-2
	D	39.06	38.53	38.795	0.001	-3
					Dilution Factor	10
					Slope	-3.2185
					R Squared	0.997516
					Efficiency (%)	104.505

## Sheet: CSUI_003709
	Tube	Ct 1	Ct 2	Avg Ct	Sample Quantity	Log (sample quantity)
	A	28.81	29.16	28.985	1	0
	B	32.82	32.73	32.775	0.1	-1
	C	35.49	36.71	36.1	0.01	-2
	D	38.96	38.97	38.965	0.001	-3
					Dilution Factor	10
					Slope	-3.3265
					R Squared	0.996149
					Efficiency (%)	99.8096

## Sheet: CSUI_008252
	Tube	Ct 1	Ct 2	Avg Ct	Sample Quantity	Log (sample quantity)
	A	27.66	27.9	27.78	1	0
	B	31.21	31.38	31.295	0.1	-1
	C	34.1	34.01	34.055	0.01	-2
	D	37.44	37.33	37.385	0.001	-3
					Dilution Factor	10
					Slope	-3.1575
					R Squared	0.998071
					Efficiency (%)	107.351

## Sheet: ACTIN
	Tube	Ct 1	Ct 2	Avg Ct	Sample Quantity	Log (sample quantity)
	A	21.99	21.83	21.91	1	0
	B	25.24	25.37	25.305	0.1	-1
	C	28.13	28.49	28.31	0.01	-2
	D	31.58	31.5	31.54	0.001	-3
					Dilution Factor	10
					Slope	-3.1895
					R Squared	0.999495
					Efficiency (%)	105.84

## Sheet: GAPDH
	Tube	Ct 1	Ct 2	Avg Ct	Sample Quantity	Log (sample quantity)
	A	19.35	19.63	19.49	1	0
	B	23.36	23.08	23.22	0.1	-1
	C	26.85	26.86	26.855	0.01	-2
	D	30.12	30.18	30.15	0.001	-3
					Dilution Factor	10
					Slope	-3.5615
					R Squared	0.999207
					Efficiency (%)	90.8889
