# Supplementary material for: The transcriptome from asexual to sexual in vitro development of Cystoisospora suis (Apicomplexa: Coccidia)
Source: Sci Rep. 2022 Apr 8;12:5972. doi: 10.1038/s41598-022-09714-8 (PMC8993856; doi:10.1038/s41598-022-09714-8)
Supplement: Supplementary file 5 — Supplementary Information 5. [file 41598_2022_9714_MOESM5_ESM.xlsx]

## Sheet: Read_counts
Sample	Condition	Replicate	TotalReads	MappedReads	MappedPercent	S_scrofa	C_suis	C_suisPercent	AssignedReads	AssignedPercent	Unassigned_Ambiguity	Unassigned_MultiMapping	Unassigned_NoFeatures	Unassigned_Unmapped	Unassigned_MappingQuality	Unassigned_FragmentLength	Unassigned_Chimera	Unassigned_Secondary	Unassigned_Nonjunction	Unassigned_Duplicate
TC01001	T1	R1	22787001	21818239	0.957486	15450857	6367382	0.291838	5000948	0.785401	2432	0	1325794	0	38208	0	0	0	0	0
TC01002	T1	R2	22539754	21553505	0.956244	15377942	6175563	0.286522	4922565	0.797104	2388	0	1213861	0	36749	0	0	0	0	0
TC01003	T1	R3	20410554	19486709	0.954737	14720050	4766659	0.244611	3736914	0.783969	1975	0	996391	0	31379	0	0	0	0	0
TC01004	T1	R4	13660460	12328749	0.902513	8235229	4093520	0.33203	3307714	0.808037	1882	0	759862	0	24062	0	0	0	0	0
TC01005	T1	R5	20288161	19441550	0.958271	13752503	5689047	0.292623	4556272	0.800885	2060	0	1098134	0	32581	0	0	0	0	0
TC01006	T1	R6	19831721	18965426	0.956318	13323449	5641977	0.297487	4542980	0.805211	2129	0	1064698	0	32170	0	0	0	0	0
TC01007	T1	R7	18191589	17095525	0.939749	13501194	3594331	0.21025	2771909	0.771189	1472	0	794566	0	26384	0	0	0	0	0
TC01008	T2	R1	17053858	15987718	0.937484	4638628	11349090	0.709863	8943040	0.787996	4220	0	2330478	0	71352	0	0	0	0	0
TC01009	T2	R2	20247834	19579828	0.967009	4408999	15170829	0.774819	12264342	0.808416	4964	0	2823097	0	78426	0	0	0	0	0
TC01010	T2	R3	22423518	21831402	0.973594	4046600	17784802	0.814643	14586620	0.820173	5815	0	3116310	0	76057	0	0	0	0	0
TC01011	T2	R4	23574644	22966859	0.974219	4208448	18758411	0.81676	15590584	0.831125	5843	0	3082238	0	79746	0	0	0	0	0
TC01012	T2	R5	20091800	19427394	0.966931	4450051	14977343	0.770939	12255357	0.81826	4612	0	2639148	0	78226	0	0	0	0	0
TC01013	T2	R6	21525294	19403738	0.901439	5178533	14225205	0.733117	11452420	0.805079	4744	0	2695076	0	72965	0	0	0	0	0
TC01014	T2	R7	23895408	23175509	0.969873	6862229	16313280	0.703902	13205781	0.809511	5024	0	3019294	0	83181	0	0	0	0	0
TC01015	T3	R1	25600761	25001770	0.976603	15170435	9831335	0.393226	7968625	0.810533	3248	0	1811149	0	48313	0	0	0	0	0
TC01016	T3	R2	22556110	21940360	0.972701	11059495	10880865	0.495929	8785164	0.807396	3501	0	2040254	0	51946	0	0	0	0	0
TC01017	T3	R3	24030058	22952103	0.955141	14011374	8940729	0.389539	7068847	0.790634	2780	0	1816256	0	52846	0	0	0	0	0
TC01018	T3	R4	23993113	22838948	0.951896	12725340	10113608	0.442823	8198712	0.810661	3437	0	1857398	0	54061	0	0	0	0	0
TC01019	T3	R5	24318511	23541183	0.968036	15178388	8362795	0.355241	6715642	0.803038	2834	0	1598832	0	45487	0	0	0	0	0
TC01020	T3	R6	21651783	21022921	0.970956	13073654	7949267	0.378124	6349308	0.798729	2588	0	1553008	0	44363	0	0	0	0	0
TC01021	T3	R7	22994263	22429683	0.975447	15630584	6799099	0.30313	5473362	0.805013	2320	0	1285616	0	37801	0	0	0	0	0
