# Supplementary material for: The transcriptome from asexual to sexual in vitro development of Cystoisospora suis (Apicomplexa: Coccidia)
Source: Sci Rep. 2022 Apr 8;12:5972. doi: 10.1038/s41598-022-09714-8 (PMC8993856; doi:10.1038/s41598-022-09714-8)
Supplement: Supplementary file 6 — Supplementary Information 6. [file 41598_2022_9714_MOESM6_ESM.xlsx]

## Sheet: Downreg_T1_T2
genes	logFC12	FDR_adj_pval	description	Comparison
CSUI_007850	-275312463345703	3.44376e+07	pan domain-containing protein	DownT12_DownT23_DownT13
CSUI_010007	-238373933915077	1.86761e+07	hypothetical protein	DownT12_DownT23_DownT13
CSUI_000791	-231082066873577	1.15935e+07	microneme protein mic12	DownT12_DownT23_DownT13
CSUI_004709	-224793598308608	2.04416e+09	sugar transporter st1	DownT12_DownT13
CSUI_008537	-223317865387357	2.88157e+09	hypothetical protein	DownT12_DownT13
CSUI_001187	-222384544543122	8.07739e+07	hypothetical protein	DownT12_DownT23_DownT13
CSUI_007866	-221077598696864	1.5944e+08	hypothetical protein	DownT12_DownT13
CSUI_005927	-219314833855468	5.62828e+06	protein kinase	DownT12_DownT23_DownT13
CSUI_009013	-216013596291042	4.29484e+09	srs domain-containing protein	DownT12_DownT13
CSUI_003275	-207664909198657	0.000318507126242181	virulent strain associated related	DownT12_DownT23_DownT13
CSUI_007092	-206687139726697	2.90917e+08	hypothetical protein	DownT12_DownT13
CSUI_010764	-204763212561629	0.000635708915501011	hypothetical protein	DownT12_DownT23_DownT13
CSUI_004710	-203835460092133	1.15695e+08	hypothetical protein	DownT12_DownT13
CSUI_007149	-203798618458165	501714	rhoptry neck protein ron3	DownT12_DownT23_DownT13
CSUI_009907	-202690719769274	0.000205064222381497	hypothetical protein	DownT12_DownT13
CSUI_000213	-201881535992186	2.16346e+09	transmembrane protein	DownT12_DownT13
CSUI_000436	-198336400072766	7.94035e+07	hypothetical protein	DownT12_DownT13
CSUI_008824	-198275583871634	8.0283e+07	hypothetical protein	DownT12_DownT13
CSUI_005741	-195733323323935	1.6764e+06	rhoptry kinase family protein rop11 (incomplete catalytic triad)	DownT12_DownT13
CSUI_010438	-192697934826486	0.000212354786361351	rna recognition motif-containing protein	DownT12_DownT13
CSUI_000499	-192324753821272	0.000223754630115185	hypothetical protein	DownT12_DownT13
CSUI_004039	-191205416710377	255862	hypothetical protein	DownT12_DownT13
CSUI_009607	-191157088257955	0.000136408848270198	hypothetical protein	DownT12_DownT23_DownT13
CSUI_007069	-190283174674461	2.46871e+06	rhoptry neck protein ron8	DownT12_DownT13
CSUI_009555	-189938441528992	1.80511e+08	alveolin domain containing intermediate filament imc14	DownT12_DownT13
CSUI_009978	-189071108245067	1.84136e+08	zinc finger (ccch type) motif-containing protein	DownT12_DownT23_DownT13
CSUI_007851	-188586886468937	7.68164e+06	pan domain-containing protein	DownT12_DownT23_DownT13
CSUI_010822	-188195085531962	241899	microneme protein mic14	DownT12_DownT23_DownT13
CSUI_006213	-187699397325631	241899	ap2 domain transcription factor ap2viia-1	DownT12_DownT23_DownT13
CSUI_003377	-185777099485586	1.25672e+09	hypothetical protein	DownT12_DownT23_DownT13
CSUI_005983	-184537753414307	2.38348e+09	protein phosphatase 2c domain-containing protein	DownT12_DownT13
CSUI_003469	-184324385380959	3.29659e+06	thioredoxin-like associated protein	DownT12_DownT23_DownT13
CSUI_006736	-184314512094087	0.000600907934304647	hypothetical protein	DownT12_DownT13
CSUI_004909	-183407531637512	5.22806e+06	transmembrane protein	DownT12_DownT23_DownT13
CSUI_001774	-180861809210452	9.74399e+06	pan domain-containing protein	DownT12_DownT23_DownT13
CSUI_001209	-180758748087236	1.09794e+08	microneme protein 13	DownT12_DownT23_DownT13
CSUI_000114	-180283699519275	1.06744e+08	protein kinase (incomplete catalytic triad)	DownT12_DownT23_DownT13
CSUI_011411	-180100306262707	0.000154187971376923	hypothetical protein	DownT12_DownT23_DownT13
CSUI_001667	-179933936859441	228810	zinc c3hc4 type (ring finger) domain-containing protein	DownT12_DownT23_DownT13
CSUI_009597	-179879894714626	1.46896e+09	hypothetical protein	DownT12_DownT13
CSUI_004221	-179526823983474	5.63666e+07	rhoptry kinase family protein rop28	DownT12_DownT23_DownT13
CSUI_009824	-179278697900133	549254	hypothetical protein	DownT12_DownT23_DownT13
CSUI_003549	-178276955965993	0.00182929246403398	serine-rich adhesin platelets domain-containing	DownT12_DownT13
CSUI_009908	-177743209749312	1.56168e+09	hypothetical protein	DownT12_DownT13
CSUI_009780	-177054137368587	0.000117934679293049	fha domain-containing protein	DownT12_DownT13
CSUI_011484	-177018220208736	0.00454089588717743	tyrosine kinase-like protein	DownT12_DownT13
CSUI_005922	-176249208434766	2.01539e+09	hypothetical protein	DownT12_DownT13
CSUI_009738	-176090946804228	3.2693e+07	hypothetical protein	DownT12_DownT23_DownT13
CSUI_010022	-175772633756087	3.90282e+07	hypothetical protein	DownT12_DownT13
CSUI_008039	-175172002628335	5.45145e+06	rna binding	DownT12_DownT23_DownT13
CSUI_009546	-174289244910491	0.00115018714485018	serine threonine specific protein phosphatase	DownT12_DownT13
CSUI_004107	-174223888231512	485374	aaa family protein	DownT12_DownT23_DownT13
CSUI_004781	-173084568151542	4.25864e+06	hypothetical protein	DownT12_DownT23_DownT13
CSUI_008476	-172644711796505	3.32365e+07	hypothetical protein	DownT12_DownT13
CSUI_006726	-172267197060778	6.89317e+08	micronemal protein 8	DownT12_DownT23_DownT13
CSUI_005455	-171963461419305	9.27278e+09	hypothetical protein	DownT12_DownT13
CSUI_000294	-171471848622775	0.00184170353003535	hypothetical protein	DownT12_DownT13
CSUI_001461	-171007384302351	6.96477e+07	hypothetical protein	DownT12_DownT13
CSUI_011224	-170644994222137	3.37961e+08	protein disulfide-isomerase domain-containing	DownT12_DownT13
CSUI_007217	-170539447254088	5.68084e+09	rhoptry protein rop10	DownT12_DownT23_DownT13
CSUI_008823	-169460021279574	1.64429e+08	hypothetical protein	DownT12_DownT13
CSUI_010907	-169014593916791	0.00212523447755645	calcium-dependent protein kinase cdpk3	DownT12_DownT13
CSUI_007176	-168525927206125	1.8236e+07	hypothetical protein	DownT12_DownT23_DownT13
CSUI_009394	-168490314562993	0.000825981201330136	hypothetical protein	DownT12_DownT13
CSUI_010828	-168458982531499	0.000123461401960714	3 --cyclic-nucleotide	DownT12_DownT13
CSUI_009727	-168417001392508	3.7294e+06	hypothetical protein	DownT12_DownT13
CSUI_000500	-167476239947978	6.51169e+07	transmembrane domain protein	DownT12_DownT23_DownT13
CSUI_008952	-167418193954485	5.81003e+08	microneme protein mic4	DownT12_DownT23_DownT13
CSUI_010847	-167261416996146	4.78799e+06	srs domain-containing protein	DownT12_DownT23_DownT13
CSUI_006902	-166965240338201	2.09224e+08	hypothetical protein	DownT12_DownT23_DownT13
CSUI_002246	-165805846842349	5.3946e+07	hypothetical protein	DownT12_DownT23_DownT13
CSUI_005545	-164889328820083	1.19923e+07	hypothetical protein	DownT12_DownT23_DownT13
CSUI_009620	-164629449314889	1.01509e+08	hypothetical protein	DownT12_DownT23_DownT13
CSUI_006436	-164420596112504	2.61074e+06	ankyrin repeat-containing protein	DownT12_DownT13
CSUI_003422	-164177413199032	2.59071e+06	hypothetical protein	DownT12_DownT23_DownT13
CSUI_000811	-163824003257768	1.61075e+06	hypothetical protein	DownT12_DownT13
CSUI_009095	-163005163357512	9.09673e+06	rhoptry protein rop6	DownT12_DownT23_DownT13
CSUI_005377	-162732567072094	0.00012052526616925	myosin c	DownT12_DownT13
CSUI_011473	-161946124495339	2.41005e+07	transmembrane protein	DownT12_DownT23_DownT13
CSUI_006103	-161855547364946	1.21233e+09	hypothetical protein	DownT12_DownT13
CSUI_004404	-161835353566633	2.17517e+09	amine-terminal region of a tm vesicle-mediated sorter	DownT12_DownT13
CSUI_006265	-161780102145493	7.58963e+06	microneme protein mic4	DownT12_DownT23_DownT13
CSUI_000994	-161356068657969	0.000151229910597593	endonuclease exonuclease phosphatase family protein	DownT12_DownT13
CSUI_002145	-161004074924832	2.13068e+08	hypothetical protein	DownT12_DownT23_DownT13
CSUI_010376	-160353411847649	0.000108099187311265	zn-finger in ran binding protein and others domain-containing protein	DownT12_DownT13
CSUI_008282	-159916291158844	1.55189e+06	3 5 -cyclic nucleotide phosphodiesterase domain-containing protein	DownT12_DownT13
CSUI_008336	-159529864473392	1.28881e+09	hypothetical protein	DownT12_DownT13
CSUI_005905	-158703083263685	1.65836e+09	hypothetical protein	DownT12_DownT13
CSUI_008076	-158672545273917	0.00063815308796851	not1 amine-terminal ccr4-not complex component	DownT12_DownT13
CSUI_010037	-157966920355394	4.51494e+07	microneme protein mic3	DownT12_DownT23_DownT13
CSUI_003579	-157153508823872	408764	subtilisin-like protease	DownT12_DownT23_DownT13
CSUI_006047	-156739908404069	0.00394714859262478	srs domain-containing protein	DownT12_DownT13
CSUI_011050	-156562782159319	1.56168e+09	transmembrane protein	DownT12
CSUI_003834	-156121107656733	1.1493e+09	rhoptry kinase family protein rop28	DownT12_DownT23_DownT13
CSUI_005841	-156096574037137	0.0019324295127086	rna recognition motif-containing protein	DownT12
CSUI_003696	-155493186829261	2.13577e+08	tyrosine kinase-like protein	DownT12_DownT13
CSUI_005794	-155348514718385	0.0102095747271796	hypothetical protein	DownT12_DownT13
CSUI_001981	-155332536755531	5.20984e+06	transmembrane protein	DownT12_DownT23_DownT13
CSUI_010184	-155331738026993	8.24372e+07	rhoptry neck protein	DownT12_DownT13
CSUI_001218	-155093254343912	0.000247888009026962	hypothetical protein	DownT12_DownT13
CSUI_009856	-155050961172562	2.59071e+06	salivary proline-rich related	DownT12_DownT23_DownT13
CSUI_011189	-154783487242655	5.83984e+09	hypothetical protein	DownT12_DownT13
CSUI_000215	-154308359329616	2.19419e+07	hypothetical protein	DownT12_DownT23_DownT13
CSUI_005358	-154239616544053	2.58188e+08	egf-like domain-containing	DownT12_DownT23_DownT13
CSUI_009622	-154210461607267	3.85068e+09	hypothetical protein	DownT12_DownT13
CSUI_003376	-153942123117795	6.03283e+08	hypothetical protein	DownT12_DownT23_DownT13
CSUI_001907	-153863083636584	5.27462e+09	helicase sen1-like	DownT12_DownT13
CSUI_003830	-153766417715567	1.786e+07	glycosyltransferase	DownT12_DownT13
CSUI_001488	-153197651905457	0.000107348816917593	vacuolar (h+)-atpase g subunit protein	DownT12_DownT13
CSUI_000919	-153096001606178	1.63155e+09	cytoadherence-linked asexual protein	DownT12_DownT23_DownT13
CSUI_008265	-152717511485435	0.000562593493792016	hypothetical protein	DownT12_DownT13
CSUI_006555	-152558491321831	7.18468e+08	sag-related sequence srs17a	DownT12_DownT13
CSUI_003906	-151882169045422	3.08901e+09	hypothetical protein	DownT12_DownT13
CSUI_009883	-151820847492647	1.55714e+08	hypothetical protein	DownT12_DownT23_DownT13
CSUI_004042	-151699614105078	8.17748e+08	rhoptry neck protein ron4	DownT12_DownT23_DownT13
CSUI_001346	-151526342287662	0.000398711939462864	hypothetical protein	DownT12_DownT13
CSUI_006043	-150914660199929	0.000367734621493068	myosin light chain 2	DownT12_DownT13
CSUI_010846	-150756414845836	6.47535e+07	srs domain-containing protein	DownT12_DownT23_DownT13
CSUI_003647	-150681723434314	0.000651296918338137	cation channel family transporter	DownT12_DownT13
CSUI_005177	-150130813705075	0.00369731805967991	hypothetical protein	DownT12_DownT13
CSUI_006080	-150019625875058	5.83708e+07	hypothetical protein	DownT12_DownT23_DownT13
CSUI_002983	-149759469197345	1.74469e+08	rhoptry protein rop12	DownT12_DownT23_DownT13
CSUI_009055	-149442113006331	3.29275e+08	srs domain-containing protein	DownT12_DownT23_DownT13
CSUI_010158	-149336000468518	5.13193e+07	toxoplasma gondii family a protein	DownT12_DownT23_DownT13
CSUI_009223	-149282321424815	0.00041815399552551	transmembrane protein	DownT12_DownT13
CSUI_001817	-148904400630029	5.30757e+08	hypothetical protein	DownT12_DownT13
CSUI_009653	-148348769743203	0.00123767371693715	hypothetical protein	DownT12_DownT13
CSUI_010156	-148192254189346	1.03438e+09	hypothetical protein	DownT12
CSUI_011530	-148151943118216	7.94005e+08	protein kinase domain protein	DownT12
CSUI_011418	-148014102947915	0.000117381724287004	protein kinase (incomplete catalytic triad)	DownT12_DownT23_DownT13
CSUI_006136	-147947117322489	2.15413e+09	kinesin motor domain-containing protein	DownT12_DownT13
CSUI_000963	-147923393446183	7.82439e+06	hypothetical protein	DownT12_DownT23_DownT13
CSUI_006848	-147917630797765	0.000702334598178199	hypothetical protein	DownT12
CSUI_000699	-147752904255402	1.02689e+09	ap2 domain transcription factor ap2iv-4	DownT12_DownT23_DownT13
CSUI_001031	-147540256470531	0.00465395124637467	guanylyl cyclase	DownT12_DownT13
CSUI_000464	-147475538386424	6.57644e+08	proteophosphoglycan related	DownT12_DownT13
CSUI_004910	-147173785130912	325518	transmembrane protein	DownT12_DownT23_DownT13
CSUI_000095	-147082404085469	6.74006e+08	hypothetical protein	DownT12_DownT23_DownT13
CSUI_009138	-146788957337151	5.95609e+08	hypothetical protein	DownT12_DownT13
CSUI_010871	-146504758534227	0.0380332455602708	transmembrane protein	DownT12_DownT13
CSUI_000260	-146434612332766	2.8634e+06	transmembrane protein	DownT12_DownT13
CSUI_003127	-146021411191779	0.000200577981229837	ph domain protein	DownT12_DownT13
CSUI_010408	-146020529470192	0.0087328035416492	zinc finger protein	DownT12_DownT13
CSUI_005590	-145933019568087	972839	transmembrane domain-containing	DownT12_DownT23_DownT13
CSUI_000979	-145548585222091	4.69699e+06	calcium binding egf domain-containing protein	DownT12_DownT23_DownT13
CSUI_001391	-145038517488427	3.10456e+07	membrane skeletal protein	DownT12_DownT23_DownT13
CSUI_002975	-144642043999098	2.24542e+07	hypothetical protein	DownT12_DownT13
CSUI_009012	-144216900328288	2.20853e+09	srs domain-containing protein	DownT12_DownT23_DownT13
CSUI_002366	-144078484811853	3.47437e+09	tbc domain-containing protein	DownT12_DownT13
CSUI_006156	-143768729513476	0.00305333960669982	imc sub-compartment protein isp1	DownT12_DownT13
CSUI_001099	-143736199485308	4.68972e+06	class v superfamily protein	DownT12_DownT13
CSUI_006485	-143726313235695	0.00705740867645709	hypothetical protein	DownT12_DownT13
CSUI_008181	-143586650912249	1.13373e+07	dynein heavy chain	DownT12_DownT13
CSUI_009570	-143539321981778	3.19456e+07	histone lysine set	DownT12_DownT23_DownT13
CSUI_002190	-143537303784124	194138	hypothetical protein	DownT12_DownT23_DownT13
CSUI_007189	-142772509636095	9.58639e+09	ap2 domain transcription factor ap2xii-9	DownT12_DownT23_DownT13
CSUI_008431	-142616120772913	2.26692e+09	dead deah box helicase domain-containing protein	DownT12_DownT13
CSUI_009605	-142411088177987	1.09747e+07	hypothetical protein	DownT12_DownT23_DownT13
CSUI_002651	-142330301908508	0.000411714601735289	sugar transport protein	DownT12_DownT13
CSUI_009367	-142277653890424	0.000898009406068067	hypothetical protein	DownT12_DownT13
CSUI_009132	-142226459348757	1.53459e+08	hypothetical protein	DownT12_DownT13
CSUI_003595	-141475651201774	5.24349e+07	hypothetical protein	DownT12_DownT13
CSUI_005104	-141340441141064	6.18267e+08	zinc finger (ccch type) motif-containing protein	DownT12_DownT13
CSUI_002390	-141256392941255	1.50888e+07	hypothetical protein	DownT12_DownT13
CSUI_009946	-141220941753327	0.00153121995856984	hypothetical protein	DownT12_DownT13
CSUI_008798	-141130366313534	3.48462e+08	transmembrane protein	DownT12_DownT23_DownT13
CSUI_007762	-141088010718809	7.33129e+08	rhoptry kinase family protein rop32	DownT12_DownT23_DownT13
CSUI_001490	-140912369363195	2.33437e+08	acid phosphatase	DownT12_DownT23_DownT13
CSUI_001119	-140901736555218	8.86597e+08	rna-binding protein	DownT12_DownT23_DownT13
CSUI_003011	-140818956771497	0.00168531756790641	atp-dependent rna helicase	DownT12_DownT13
CSUI_007008	-140743821778293	0.00073053142847642	hypothetical protein	DownT12_DownT13
CSUI_004655	-140458719032384	6.47535e+07	alveolin domain containing intermediate filament imc8	DownT12_DownT13
CSUI_010845	-140120587184059	4.98298e+08	srs domain-containing protein	DownT12_DownT23_DownT13
CSUI_002154	-139889926766684	6.40737e+09	hypothetical protein	DownT12_DownT13
CSUI_001532	-139697306388154	2.22161e+09	srs domain-containing protein	DownT12_DownT13
CSUI_005553	-139640364553146	0.000222169827656443	loc549482 related	DownT12
CSUI_008153	-139286826828996	3.14806e+09	hypothetical protein	DownT12_DownT23_DownT13
CSUI_010338	-139237003299739	0.000946964269931313	hypothetical protein	DownT12_DownT13
CSUI_004205	-139061988270563	8.05351e+06	myosin head (motor domain) domain-containing protein	DownT12_DownT13
CSUI_003668	-138603922223568	1.93133e+07	hypothetical protein	DownT12_DownT23_DownT13
CSUI_008004	-137941126411531	2.82938e+09	hypothetical protein	DownT12_DownT13
CSUI_000592	-137919647596986	0.000707894619868906	protein serine threonine phosphatase	DownT12
CSUI_006384	-137748787970329	0.00113579563247625	gyf domain protein	DownT12_DownT13
CSUI_007315	-137508235477665	1.26396e+08	rhoptry neck protein	DownT12_DownT23_DownT13
CSUI_000508	-137504887720231	7.21626e+08	hypothetical protein	DownT12_DownT23_DownT13
CSUI_008494	-137327589775735	0.0395030002575526	histidine acid phosphatase superfamily protein	DownT12
CSUI_010224	-136976462955441	1.35962e+06	pan domain-containing protein	DownT12_DownT23_DownT13
CSUI_009576	-136968988581724	1.12232e+07	rhoptry protein rop17	DownT12_DownT23_DownT13
CSUI_002204	-136840218013853	0.00407448382582972	hypothetical protein	DownT12_DownT13
CSUI_001867	-136615744578749	1.37065e+07	vacuolar protein sorting-associated protein	DownT12_DownT23_DownT13
CSUI_009985	-135604769662806	1.68266e+08	amine-terminal region of a tm vesicle-mediated sorter	DownT12_DownT13
CSUI_004880	-135453281763193	4.70204e+07	hypothetical protein	DownT12_DownT23_DownT13
CSUI_004081	-135230658242122	0.000309601594992488	8-amino-7-oxononanoate synthase	DownT12_DownT13
CSUI_008955	-135175106508239	0.000111855029879085	hypothetical protein	DownT12_DownT13
CSUI_004098	-135013612954886	4.02219e+06	transmembrane	DownT12_DownT13
CSUI_005982	-134998813202864	1.96494e+08	transmembrane protein	DownT12_DownT23_DownT13
CSUI_001044	-134746595562994	0.000174591912990127	neurofilament triplet protein m	DownT12_DownT13
CSUI_009016	-134600123504183	0.00956152530563384	arginine decarboxylase	DownT12
CSUI_011385	-134497819850756	0.00164238892136611	abc transporter transmembrane region domain-containing protein	DownT12_DownT13
CSUI_000673	-134397450110965	0.00142985552646356	microneme protein mic6	DownT12_DownT23_DownT13
CSUI_011200	-134374374328087	0.000281064287516988	hypothetical protein	DownT12_DownT13
CSUI_010464	-134355841439355	0.00209899056013816	hypothetical protein	DownT12_DownT23_DownT13
CSUI_009763	-134170012647577	0.00132243207550096	hypothetical protein	DownT12
CSUI_004137	-134077699015265	2.73459e+06	sporozoite protein with an altered thrombospondin repeat spatr	DownT12_DownT23_DownT13
CSUI_008960	-133856033712128	2.15655e+06	mic2-associated protein m2ap	DownT12_DownT23_DownT13
CSUI_009574	-132967999604525	0.000195942742370178	hypothetical protein	DownT12_DownT23_DownT13
CSUI_000355	-132620701014771	1.08306e+09	surface-exposed virulence protein biga	DownT12_DownT23_DownT13
CSUI_008224	-132578044735255	0.00184170353003535	hypothetical protein	DownT12_DownT13
CSUI_010873	-132399354722866	7.97458e+08	hypothetical protein	DownT12_DownT13
CSUI_002021	-132197868527305	2.5685e+07	hypothetical protein	DownT12_DownT13
CSUI_003877	-132153747943932	0.000396887344468821	hypothetical protein	DownT12_DownT13
CSUI_011482	-131958491037365	0.000203505483741619	hypothetical protein	DownT12_DownT13
CSUI_009599	-131579078990108	1.05223e+08	perforin-like protein plp1	DownT12_DownT23_DownT13
CSUI_004924	-131464508297445	0.0076777603287513	hypothetical protein	DownT12_DownT13
CSUI_005802	-131295615361215	0.000916464661943018	hypothetical protein	DownT12_DownT13
CSUI_011521	-131188495365855	0.0011128145458414	hypothetical protein	DownT12_DownT23_DownT13
CSUI_005308	-131042570019146	1.39722e+08	hypothetical protein	DownT12_DownT23_DownT13
CSUI_009278	-130996032771167	7.03016e+06	hypothetical protein	DownT12_DownT23_DownT13
CSUI_003813	-130763244487688	0.000215549966052857	macro domain-containing protein	DownT12_DownT13
CSUI_001172	-130684355318609	1.5995e+09	transmembrane protein	DownT12_DownT23_DownT13
CSUI_010537	-130551246535601	4.11463e+09	hypothetical protein	DownT12_DownT13
CSUI_006291	-130425206523511	5.2055e+06	gcc2 and gcc3 domain-containing protein	DownT12_DownT23_DownT13
CSUI_008274	-130268055362399	0.000223033008189794	hypothetical protein	DownT12_DownT23_DownT13
CSUI_003156	-130131150495892	501714	ddhd domain-containing protein	DownT12_DownT13
CSUI_007335	-129832713620845	0.024262319613604	c2 domain-containing protein	DownT12
CSUI_003785	-129740541685637	6.50691e+06	hypothetical protein	DownT12_DownT23_DownT13
CSUI_009332	-129574882824351	0.00459710274874871	hypothetical protein	DownT12_DownT13
CSUI_005558	-129503840854155	7.5295e+08	tubulin-tyrosine ligase family protein	DownT12_DownT23_DownT13
CSUI_001043	-129482257025958	5.63511e+09	neurofilament triplet protein	DownT12_DownT13
CSUI_001081	-129476290602327	241899	regulator of chromosome condensation repeat-containing protein	DownT12_DownT13
CSUI_000805	-129372025000967	2.22898e+09	rhoptry protein	DownT12_DownT13
CSUI_006337	-129206612157615	3.84583e+07	hypothetical protein	DownT12_DownT23_DownT13
CSUI_002748	-129180947743688	4.46298e+07	microneme protein	DownT12_DownT23_DownT13
CSUI_009817	-129007141728908	0.0025827946327608	hypothetical protein	DownT12
CSUI_009165	-128156689821935	0.0188257433135784	hypothetical protein	DownT12_DownT13
CSUI_001645	-127998129269405	2.13574e+09	hypothetical protein	DownT12_DownT23_DownT13
CSUI_005568	-127610026338581	4.42194e+07	sag-related sequence srs17b	DownT12_DownT23_DownT13
CSUI_001773	-127579792624939	2.04416e+09	pan apple domain-containing protein	DownT12_DownT23_DownT13
CSUI_009240	-127579048858436	0.000357929494502706	b-box zinc finger domain-containing protein	DownT12_DownT13
CSUI_002168	-127232830662487	0.000129033649041627	hypothetical protein	DownT12_DownT13
CSUI_009292	-127167205119509	1.28068e+09	rhoptry metalloprotease toxolysin tln1	DownT12_DownT13
CSUI_005282	-127135159164223	4.84668e+08	hypothetical protein	DownT12_DownT23_DownT13
CSUI_007228	-127065270097771	0.00554427760632206	hypothetical protein	DownT12_DownT13
CSUI_002267	-126905110653736	4.01089e+07	zinc finger mym-type protein 5-like	DownT12_DownT23_DownT13
CSUI_000334	-126636462728285	1.23812e+08	hypothetical protein	DownT12_DownT23_DownT13
CSUI_003849	-126010989793208	1.39797e+08	major facilitator family protein	DownT12_DownT23_DownT13
CSUI_011559	-125907619433683	0.000494397398030792	hypothetical protein	DownT12_DownT13
CSUI_000720	-125871372253164	255862	hypothetical protein	DownT12_DownT23_DownT13
CSUI_004394	-125840236191233	6.03502e+06	2-oxoglutarate e2 dihydrolipoamide succinyltransferase	DownT12_DownT23_DownT13
CSUI_008709	-125799378110923	0.00295347458794031	coatomer subunit beta -2-like	DownT12
CSUI_007639	-125679216852252	9.89001e+07	hypothetical protein	DownT12_DownT23_DownT13
CSUI_001978	-125320326015676	0.000143342742140635	gda1 cd39 (nucleoside phosphatase) family protein	DownT12_DownT13
CSUI_010055	-125219772755108	0.00431367707466728	oxoglutarate dehydrogenase (succinyl-transferring) e1 component	DownT12
CSUI_006797	-125178880901716	0.000594401238372905	rab 5	DownT12_DownT13
CSUI_006131	-125141690731017	5.70033e+09	hypothetical protein	DownT12_DownT23_DownT13
CSUI_002946	-124099312738607	3.67148e+08	hypothetical protein	DownT12_DownT13
CSUI_002346	-123817094775256	3.14806e+09	hypothetical protein	DownT12_DownT23_DownT13
CSUI_005979	-122937240683945	3.83033e+07	rhoptry kinase family protein rop11 (incomplete catalytic triad)	DownT12_DownT13
CSUI_001668	-122846210273893	24334.8	calcium-dependent protein kinase cdpk5	DownT12_DownT23_DownT13
CSUI_009970	-122745018579225	0.000968262730297349	flavoprotein subunit of succinate dehydrogenase	DownT12
CSUI_009698	-122627236210525	2.70759e+08	hypothetical protein	DownT12_DownT23_DownT13
CSUI_004882	-122626967061693	5.00664e+07	hypothetical protein	DownT12_DownT13
CSUI_010835	-122590926633553	0.000189107469571468	hypothetical protein	DownT12_DownT13
CSUI_011360	-122462056088455	6.31705e+06	hypothetical protein	DownT12_DownT13
CSUI_005453	-122303361760552	0.000770712335256254	hypothetical protein	DownT12_DownT13
CSUI_007210	-121893339866223	0.000116230615074862	calcium binding egf domain-containing protein	DownT12_DownT13
CSUI_006900	-121684561774969	1.84426e+07	high molecular mass nuclear	DownT12_DownT23_DownT13
CSUI_003142	-120960143163433	0.000135487762218411	hypothetical protein	DownT12_DownT13
CSUI_007932	-120680553003532	3.13451e+08	tpr domain-containing	DownT12_DownT13
CSUI_005317	-120217880233545	1.19244e+07	hypothetical protein	DownT12_DownT23_DownT13
CSUI_005120	-120196161255058	2.27119e+08	transmembrane protein	DownT12
CSUI_003554	-120081383031024	9.66831e+08	guanylyl cyclase	DownT12_DownT13
CSUI_009864	-119934058907132	0.00855511198647911	hypothetical protein	DownT12
CSUI_005135	-119805110287962	0.000100492488359901	actin-related protein arp1	DownT12_DownT13
CSUI_010951	-119487143947432	3.15482e+09	mac perforin domain-containing protein	DownT12_DownT13
CSUI_007559	-119205477815438	9.22216e+07	lysophospholipase	DownT12_DownT23_DownT13
CSUI_000905	-119060309694509	5.42134e+09	transmembrane protein	DownT12_DownT23_DownT13
CSUI_004739	-119049626164736	0.000125342261721391	hypothetical protein	DownT12_DownT23_DownT13
CSUI_003206	-118817884782323	6.40171e+06	hypothetical protein	DownT12_DownT23_DownT13
CSUI_010021	-118720229385252	0.00403970398828687	hypothetical protein	DownT12_DownT13
CSUI_006365	-118510600743149	1.6764e+06	piwi-like protein 4	DownT12_DownT13
CSUI_002207	-118280316275214	1.26436e+09	rhoptry neck protein ron6	DownT12_DownT23_DownT13
CSUI_004027	-118232152732445	0.0053760983825224	imc-associated protein 1	DownT12_DownT13
CSUI_009463	-117831923494242	0.0191779251001447	hypothetical protein	DownT12_DownT13
CSUI_002338	-117765393609863	6.9919e+08	hypothetical protein	DownT12
CSUI_009102	-117755899286537	0.00239559582205712	transmembrane protein	DownT12
CSUI_007761	-117688136088161	0.00120345739708285	long-chain fatty acid ligase	DownT12
CSUI_009078	-117673965481638	6.68784e+09	helicase associated domain protein	DownT12
CSUI_009147	-117621293200878	0.000331072966947395	ap2 domain transcription factor ap2viii-6	DownT12_DownT23_DownT13
CSUI_005934	-117367531504705	0.00190584388682912	transportin	DownT12_DownT13
CSUI_006631	-117252180634104	0.00019434031774281	dullard family phosphatase domain-containing protein	DownT12_DownT23_DownT13
CSUI_001676	-117068875378868	4.41974e+09	pyruvate kinase	DownT12_DownT13
CSUI_010479	-117064260157369	0.0087612186057838	sag-related sequence srs53f	DownT12_DownT23_DownT13
CSUI_005990	-116974890858704	5.79743e+08	srs domain-containing protein	DownT12_DownT23_DownT13
CSUI_001480	-116963999116148	0.0161276936290328	hypothetical protein	DownT12
CSUI_003894	-116937411320735	1.4515e+09	transmembrane protein	DownT12_DownT23_DownT13
CSUI_003805	-116909183023514	0.0135422498593395	cyclin 4	DownT12_DownT13
CSUI_001249	-116614960205392	1.94094e+09	hypothetical protein	DownT12_DownT23_DownT13
CSUI_003520	-116290783544262	7.1547e+08	microneme protein	DownT12_DownT23_DownT13
CSUI_003957	-116062504130526	0.0323755327102704	hypothetical protein	DownT12
CSUI_000967	-116053094345822	0.00256339591975426	rna recognition motif-containing protein	DownT12_DownT13
CSUI_001021	-116027780329395	3.78243e+08	zinc finger fyve domain-containing protein 1-like	DownT12_DownT13
CSUI_007370	-115700724093478	0.00324027068589054	hypothetical protein	DownT12_DownT13
CSUI_005768	-115641630529326	0.000305888299783182	hypothetical protein	DownT12_DownT23_DownT13
CSUI_000300	-115530707430633	0.000209656183328948	glutamyl-trna amidotransferase subunit a	DownT12_DownT13
CSUI_010235	-115260781433327	0.0126996474905981	glutamate leucine phenylalanine valine dehydrogenase family protein	DownT12
CSUI_003013	-115201459158494	5.50455e+07	hypothetical protein	DownT12_DownT23_DownT13
CSUI_008239	-115114933448475	0.000168595277510558	hypothetical protein	DownT12_DownT13
CSUI_011496	-114962968498238	0.000169909663909904	vacuolar proton translocating atpase subunit a	DownT12_DownT13
CSUI_003482	-114725631663362	454994	zinc finger in n-recognin protein	DownT12_DownT23_DownT13
CSUI_002613	-114709999827042	1.60423e+08	hypothetical protein	DownT12_DownT13
CSUI_002925	-114681206624222	1.48682e+07	hypothetical protein	DownT12_DownT23_DownT13
CSUI_006171	-114331404827582	5.77574e+07	hypothetical protein	DownT12_DownT13
CSUI_011194	-114192280724855	0.00247693410916793	rhoptry kinase family protein	DownT12_DownT13
CSUI_006899	-114154853325243	9.8063e+08	transmembrane protein	DownT12_DownT13
CSUI_010203	-114082605412485	6.48442e+08	srs domain-containing protein	DownT12_DownT23_DownT13
CSUI_001937	-113901457927328	0.00020133640237113	hypothetical protein	DownT12_DownT23_DownT13
CSUI_010803	-113900650558833	0.000799819683563093	hypothetical protein	DownT12_DownT13
CSUI_010786	-113808485078296	0.00325646337520649	hypothetical protein	DownT12
CSUI_001869	-113719910872961	0.000122458424861086	transmembrane protein	DownT12
CSUI_001498	-113462314992113	2.54064e+07	dead deah box helicase domain-containing protein	DownT12_DownT13
CSUI_008552	-113360951186747	0.000267656120686044	importin alpha	DownT12
CSUI_007425	-113308185908937	0.0181683572950012	magnesium transporter nipa	DownT12_DownT13
CSUI_007445	-113297451627871	6.75145e+09	transmembrane protein	DownT12_DownT13
CSUI_001870	-113282090193151	8.1655e+09	esterase lipase thioesterase domain-containing protein	DownT12_DownT13
CSUI_010394	-113226093933805	0.00157640911004623	zinc finger (ccch type)	DownT12_DownT13
CSUI_005028	-113178688729137	9.65293e+09	hypothetical protein	DownT12_DownT13
CSUI_001604	-113155726909586	4.60701e+09	kh domain containing	DownT12_DownT13
CSUI_000831	-113094435766221	0.000326100559182267	c2 domain-containing protein	DownT12_DownT13
CSUI_009884	-113071459407639	0.000843804196545509	retrotransposon ty3-gypsy subclass	DownT12_DownT13
CSUI_008559	-113058319082995	0.000161564224091768	srs domain-containing protein	DownT12_DownT23_DownT13
CSUI_008507	-113010620409452	0.00261940165915788	hypothetical protein	DownT12_DownT13
CSUI_005089	-112956444259653	0.00485994592137886	hypothetical protein	DownT12
CSUI_001175	-112911304093352	0.000231873292316165	alveolin domain containing intermediate filament imc13	DownT12
CSUI_000116	-112576715193051	1.12138e+07	hypothetical protein	DownT12_DownT13
CSUI_002407	-112548747149949	1.99062e+09	srs domain-containing protein	DownT12_DownT23_DownT13
CSUI_009198	-112542386514533	0.0102105038579781	retrotransposon gag protein	DownT12_DownT13
CSUI_009737	-112416544380556	5.42134e+09	leucine rich repeat-containing protein	DownT12_DownT23_DownT13
CSUI_007726	-111996546130046	9.91035e+09	hypothetical protein	DownT12
CSUI_009743	-111990718267589	0.000544671749010309	hypothetical protein	DownT12
CSUI_009554	-111898031060857	4.66684e+08	hypothetical protein	DownT12_DownT13
CSUI_000463	-111813261788164	5.23329e+09	sodium:neurotransmitter symporter family protein	DownT12_DownT13
CSUI_005971	-111773471407889	0.000181326350870636	calpain family cysteine protease domain-containing protein	DownT12_DownT13
CSUI_003904	-111626971103714	7.6038e+08	scp family extracellular subfamily protein	DownT12_DownT23_DownT13
CSUI_005981	-111620360631828	7.60124e+09	rhoptry kinase family protein rop11 (incomplete catalytic triad)	DownT12_DownT23_DownT13
CSUI_008369	-111568821863946	1.4515e+09	cysteine dioxygenase type i protein	DownT12
CSUI_001918	-111549959901797	1.00086e+08	hypothetical protein	DownT12_DownT13
CSUI_001972	-111504852000088	8.24372e+07	tubulin-tyrosine ligase family protein	DownT12_DownT23_DownT13
CSUI_009602	-111427452740771	0.00591418831527995	transmembrane protein	DownT12
CSUI_011291	-110807959505273	0.0145058547532272	hypothetical protein	DownT12_DownT13
CSUI_007460	-110804501200106	1.53518e+09	hypothetical protein	DownT12_DownT13
CSUI_008546	-110748988650498	4.29484e+09	hypothetical protein	DownT12_DownT23_DownT13
CSUI_001326	-110534296069716	0.000679033203523168	kelch repeat-containing protein	DownT12_DownT13
CSUI_006170	-110466049216339	1.08902e+06	ubiquitin family protein	DownT12_DownT23_DownT13
CSUI_001361	-110416292264474	7.60502e+08	pdi family protein	DownT12_DownT23_DownT13
CSUI_002290	-110385455506339	0.00154181731106104	hypothetical protein	DownT12
CSUI_009830	-110345433567947	4.93233e+09	dna rna-binding protein alba	DownT12_DownT23_DownT13
CSUI_009715	-110251665082459	1.55189e+06	hypothetical protein	DownT12_DownT23_DownT13
CSUI_004476	-109975264088357	0.000361310012141384	nucleolar gtp-binding protein	DownT12
CSUI_004893	-109941643884905	0.0350431855600729	trna (uracil-5-)-methyltransferase	DownT12
CSUI_005192	-109698180339266	3.86231e+08	hypothetical protein	DownT12_DownT23_DownT13
CSUI_010065	-109648790015834	2.90024e+08	transmembrane protein	DownT12_DownT23_DownT13
CSUI_007856	-109635228034889	4.05827e+09	ribosomal protein s9	DownT12_DownT13
CSUI_009668	-109496062833805	5.94893e+08	protein kinase (incomplete catalytic triad)	DownT12_DownT13
CSUI_004491	-109442590662659	0.0316200349567995	ap2 domain transcription factor ap2viia-4	DownT12_DownT13
CSUI_003862	-109229046347548	0.00385669527837376	sodium:neurotransmitter symporter family protein	DownT12_DownT13
CSUI_000849	-109015084553698	9.58639e+09	phospho-2-dehydro-3-deoxyheptonate protein	DownT12_DownT23_DownT13
CSUI_000276	-108854666647238	0.00277735072584434	transmembrane protein	DownT12
CSUI_000625	-108514872339015	0.000317620888908137	transmembrane protein	DownT12_DownT13
CSUI_011455	-108506058125157	0.0171524805195037	hypothetical protein	DownT12
CSUI_009604	-108297269853534	0.0118117533843908	microneme protein	DownT12_DownT13
CSUI_000656	-108160141752036	1.61594e+09	aurora kinase	DownT12_DownT13
CSUI_003327	-108094902113469	0.000628856512556147	transmembrane protein	DownT12_DownT13
CSUI_010841	-108019006214927	3.38107e+08	plectin	DownT12_DownT13
CSUI_002064	-108013176060334	0.00024453294728475	rhoptry kinase family protein rop37 (incomplete catalytic triad)	DownT12_DownT13
CSUI_007352	-108011359284881	8.22995e+07	hypothetical protein	DownT12_DownT23_DownT13
CSUI_006046	-107916739286433	0.0011298180419703	hypothetical protein	DownT12_DownT23_DownT13
CSUI_009832	-107899606481244	0.00334995396293225	hypothetical protein	DownT12
CSUI_005155	-107727168442058	631484	pentatricopeptide repeat domain-containing protein	DownT12_DownT23_DownT13
CSUI_001129	-107717503183737	255862	multi-pass transmembrane protein	DownT12_DownT13
CSUI_004683	-107715420010255	0.000955358794973893	ef hand domain-containing protein	DownT12_DownT13
CSUI_009219	-107603485326286	0.00984918917592027	abc transporter transmembrane region domain-containing protein	DownT12
CSUI_006892	-107554432216322	6.56485e+07	hypothetical protein	DownT12_DownT23_DownT13
CSUI_004021	-107429582788076	5.79572e+08	rhoptry metalloprotease toxolysin tln1	DownT12_DownT13
CSUI_006281	-107284238062895	0.000211075764990613	srs domain-containing protein	DownT12_DownT13
CSUI_002728	-107236915212184	9.66863e+08	hypothetical protein	DownT12_DownT13
CSUI_004711	-107148702370774	1.43865e+09	hypothetical protein	DownT12_DownT23_DownT13
CSUI_006316	-107146689259985	0.0138414877734803	component of iis longevity pathway protein smk-1	DownT12
CSUI_010130	-106892277858736	2.93041e+09	camk camkl protein kinase	DownT12_DownT13
CSUI_004261	-106748898449253	0.00103216224099783	hypothetical protein	DownT12_DownT13
CSUI_001458	-106539875923851	0.000101153107935408	microneme protein 13	DownT12_DownT23_DownT13
CSUI_001051	-106539644761232	1.26396e+08	small conductance mechanosensitive ion channel family protein	DownT12_DownT13
CSUI_010431	-106487662827839	0.00746610242351154	cyclin2 related protein	DownT12_DownT13
CSUI_003286	-106375371188766	0.000742721995697837	rhoptry protein 5b	DownT12
CSUI_003493	-105957053099321	0.000195526542521973	hypothetical protein	DownT12
CSUI_003905	-105770958852685	0.00363975772347869	udp-sugar pyrophospharylase	DownT12
CSUI_006231	-105730129686115	1.12232e+07	serine protease	DownT12_DownT23_DownT13
CSUI_010483	-105682771829143	0.000183973503776813	hypothetical protein	DownT12_DownT23_DownT13
CSUI_004208	-105621237932182	7.42404e+08	hypothetical protein	DownT12_DownT13
CSUI_005418	-105477265538186	0.00855054826741024	hypothetical protein	DownT12
CSUI_007632	-105348416597542	0.000109072154117121	transmembrane protein	DownT12_DownT13
CSUI_002801	-105257169429147	2.56033e+08	acylglycerol	DownT12_DownT23_DownT13
CSUI_000275	-105215745753753	7.56173e+06	hypothetical protein	DownT12_DownT13
CSUI_002014	-105123546449517	2.08319e+09	otu-like cysteine protease	DownT12_DownT23_DownT13
CSUI_002341	-105120410075753	2.47575e+09	sag-related sequence srs42	DownT12_DownT23_DownT13
CSUI_003632	-105072308724817	8.81463e+08	putative low complexity protein	DownT12
CSUI_006288	-104989514764322	0.020550491148883	sortilin	DownT12
CSUI_004060	-104940758250436	0.00192754871658332	hypothetical protein	DownT12_DownT13
CSUI_006132	-104914348965734	0.00922762791401916	exportin	DownT12
CSUI_002108	-104811868737601	0.0183770254241957	hypothetical protein	DownT12_DownT13
CSUI_001322	-104587479671305	0.0118403337866488	dense granule protein gra12	DownT12_DownT13
CSUI_005096	-104518325362713	0.00077638728258428	platelet-binding protein	DownT12_DownT23_DownT13
CSUI_010948	-104473587726886	0.0055156225561643	hypothetical protein	DownT12_DownT13
CSUI_011112	-104109886783187	0.00487250962607964	hypothetical protein	DownT12_DownT13
CSUI_009944	-103999161392687	0.00919686759986238	bromodomain protein	DownT12
CSUI_007677	-103879913973695	0.000123581942085361	hypothetical protein	DownT12_DownT13
CSUI_005456	-103837014088975	0.000396200418726403	hypothetical protein	DownT12_DownT13
CSUI_004043	-103686959186054	0.00752195035352504	ap2 domain transcription factor ap2iii-2	DownT12_DownT13
CSUI_010484	-103580067527934	0.000853812638525592	sag-related sequence srs53f	DownT12_DownT23_DownT13
CSUI_004856	-103566438015288	0.0023519562939803	cullin family	DownT12
CSUI_006580	-103052305394827	1.49954e+08	transmembrane protein	DownT12_DownT23_DownT13
CSUI_004141	-102985784695848	1.01509e+08	pan domain-containing protein	DownT12_DownT23_DownT13
CSUI_009971	-102901282991752	4.46298e+07	hypothetical protein	DownT12_DownT23_DownT13
CSUI_007830	-102796601052923	1.28918e+06	zinc finger ccch domain-containing protein 69-like isoform x1	DownT12_DownT13
CSUI_008807	-102788217821686	0.0130296023749223	kelch repeat protein	DownT12_DownT13
CSUI_005646	-102739102439616	0.002378802676474	fatty acyl	DownT12
CSUI_007296	-102683548050834	0.00334995396293225	hypothetical protein	DownT12_DownT13
CSUI_003518	-102615255132107	4.45989e+09	hypothetical protein	DownT12_DownT13
CSUI_008611	-102559607974761	0.00105167472678352	hypothetical protein	DownT12_DownT23_DownT13
CSUI_001822	-102425132496358	2.0147e+06	hypothetical protein	DownT12_DownT23_DownT13
CSUI_008636	-102401615689372	0.000530391976946979	hypothetical protein	DownT12_DownT23_DownT13
CSUI_002993	-102310965641855	0.00622186684271899	hypothetical protein	DownT12_DownT13
CSUI_008695	-102230357459327	9.24886e+06	hypothetical protein	DownT12_DownT13
CSUI_002874	-102197023661897	0.029050069079534	calcium-dependent protein kinase cdpk4a	DownT12
CSUI_001007	-102012205990496	1.86761e+07	glideosome-associated protein with multiple-membrane spans gapm2b	DownT12_DownT23_DownT13
CSUI_009941	-101851617409997	0.000460804412172345	ff domain protein	DownT12
CSUI_005899	-101612309815416	5.10578e+08	hypothetical protein	DownT12_DownT23_DownT13
CSUI_002781	-101601483821812	1.616e+08	integral membrane protein	DownT12_DownT23_DownT13
CSUI_000658	-101575377592995	7.27594e+08	hypothetical protein	DownT12_DownT13
CSUI_007626	-101519084123668	0.00188996916094442	hypothetical protein	DownT12
CSUI_002733	-101468007600168	0.00169482975599734	carbamoylphosphate synthetase	DownT12_DownT13
CSUI_007417	-101302993176337	3.2361e+09	hypothetical protein	DownT12_DownT13
CSUI_000685	-101116429110494	0.000222989448868985	hypothetical protein	DownT12_DownT23_DownT13
CSUI_000301	-101080533116736	9.55597e+08	hypothetical protein	DownT12_DownT23_DownT13
CSUI_009050	-100921867433775	1.19601e+07	transmembrane protein	DownT12_DownT13
CSUI_008848	-100822309356792	1.55691e+08	hypothetical protein	DownT12_DownT23_DownT13
CSUI_006040	-100758128707881	0.0025588796775851	hypothetical protein	DownT12_DownT13
CSUI_000505	-100622083386675	0.00389826908313744	plasma-membrane choline transporter	DownT12
CSUI_003545	-100550460295117	2.38895e+09	rhoptry neck protein ron5	DownT12_DownT13
CSUI_010187	-100343563109783	0.00781099277637708	hypothetical protein	DownT12
CSUI_007834	-100341927090758	0.011930405042272	fha domain-containing	DownT12
CSUI_002374	-100336045420789	4.46298e+07	microneme protein mic4	DownT12_DownT23_DownT13
CSUI_002073	-100313200834966	0.000201054731117998	adenylate and guanylate cyclase catalytic domain-containing protein	DownT12
CSUI_008652	-100252490893386	0.00919347388075437	eif2 kinase if2k-c	DownT12
CSUI_010534	-100199152721876	0.000222169827656443	hypothetical protein	DownT12_DownT13
CSUI_002278	-100048213771815	1.72929e+09	inner membrane complex protein 24	DownT12_DownT23_DownT13
CSUI_001147	-100030039306347	2.44142e+09	photosensitized ina-labeled protein phil1	DownT12_DownT23_DownT13
CSUI_010200	-100004781397769	0.0179930198526107	tetratricopeptide repeat-containing protein	DownT12
CSUI_004738	-20472419899755	595450	transmembrane protein	DownT12_DownT23_DownT13
CSUI_001909	-17793514421422	1.42277e+07	dna rna polymerases superfamily protein	DownT12_DownT13
CSUI_006903	-17415401712942	3.73768e+07	hypothetical protein	DownT12_DownT23_DownT13
CSUI_001910	-17222981565223	2.33701e+09	hypothetical protein	DownT12_DownT23_DownT13
CSUI_010967	-17085016402588	0.000353900896239483	chaperone related protein	DownT12_DownT13
CSUI_003174	-16329472964289	0.00495125216183169	hypothetical protein	DownT12_DownT13
CSUI_010857	-16084276949816	0.000114099883382344	hypothetical protein	DownT12_DownT23_DownT13
CSUI_002358	-15980295307872	0.000853812638525592	hypothetical protein	DownT12_DownT23_DownT13
CSUI_008617	-15495440613292	3.76267e+08	myosin light chain	DownT12_DownT13
CSUI_001537	-15059109472134	4.5911e+06	alveolin domain containing intermediate filament imc10	DownT12_DownT23_DownT13
CSUI_010622	-14799321872201	0.000115510034207256	hypothetical protein	DownT12_DownT13
CSUI_006511	-14520205594368	0.000300274310799856	hypothetical protein	DownT12_DownT13
CSUI_011253	-14351972054902	0.00109179503414464	hypothetical protein	DownT12_DownT23_DownT13
CSUI_011431	-14246695171336	0.00808933970028448	hypothetical protein	DownT12_DownT23_DownT13
CSUI_005865	-14172381234851	2.88249e+06	hypothetical protein	DownT12_DownT23_DownT13
CSUI_003012	-14068191719117	0.00593424016132726	atp-dependent rna	DownT12_DownT13
CSUI_002952	-13963111805522	0.00019615987601613	hypothetical protein	DownT12_DownT23_DownT13
CSUI_011201	-13471738411662	0.0357821661519518	hypothetical protein	DownT12
CSUI_007685	-13387668202384	4.5846e+08	tola protein	DownT12_DownT13
CSUI_006671	-13221703244688	0.0094976506583974	hypothetical protein	DownT12
CSUI_004246	-12719852472295	1.02179e+06	sag-related sequence srs26j	DownT12_DownT23_DownT13
CSUI_005876	-12430152327118	4.30829e+07	rhoptry neck protein ron10	DownT12
CSUI_005485	-12362734156804	0.00168700055323526	imc sub-compartment protein isp3	DownT12_DownT13
CSUI_008168	-12190573927489	2.28885e+08	hypothetical protein	DownT12_DownT23_DownT13
CSUI_001912	-12084829189222	0.0291769410881946	hypothetical protein	DownT12
CSUI_003240	-11855366196438	3.24648e+09	lipase	DownT12_DownT23_DownT13
CSUI_008784	-11718884001604	0.00107069982207842	serine carboxypeptidase s28 protein	DownT12
CSUI_003693	-11593540186087	0.00380392093046248	hypothetical protein	DownT12_DownT23_DownT13
CSUI_009818	-11400813892359	0.000962296616893888	n-acetyltransferase b complex non catalytic subunit	DownT12
CSUI_008601	-11254427700248	5.75397e+07	zinc finger protein	DownT12_DownT13
CSUI_000690	-11140902887622	5.12108e+09	guanylate binding	DownT12
CSUI_009175	-11016672516151	0.000430352180255791	hypothetical protein	DownT12_DownT13
CSUI_002954	-10805248020746	0.00101650997371956	wd g-beta repeat domain containing protein	DownT12
CSUI_002984	-10260455510088	0.000119315667386106	hypothetical protein	DownT12_DownT13
CSUI_005848	-10256960244569	0.0047869624636279	hypothetical protein	DownT12
CSUI_005292	-10189216153989	0.00182494566832126	rna binding protein	DownT12_DownT13
CSUI_002149	-10101464792599	6.40622e+07	hypothetical protein	DownT12_DownT13
CSUI_000164	-10071608089687	0.000157903355364433	hypothetical protein	DownT12_DownT13
CSUI_003685	-10036078317194	0.000471680334091411	dynein light intermediate	DownT12_DownT13
CSUI_011031	-1647084080093	0.000838161439912323	clathrin heavy	DownT12
CSUI_003504	-1410672750516	2.76178e+08	putative protein s-acyltransferase 23	DownT12_DownT13
CSUI_000335	-1044135390193	3.26047e+08	hypothetical protein	DownT12_DownT13
CSUI_001226	-120047307761	3.2693e+07	hypothetical protein	DownT12_DownT23_DownT13

## Sheet: Downreg_T2_T3
genes	logFC23	FDR_adj_pval	description	Comparison
CSUI_005459	-271458232383547	198.256	rna recognition motif (or rnp domain) protein	DownT23_DownT13
CSUI_002925	-270480540945884	11.0705	hypothetical protein	DownT12_DownT23_DownT13
CSUI_001456	-261760390430521	576.91	transmembrane protein	DownT23_DownT13
CSUI_003422	-257666885450163	38236.5	hypothetical protein	DownT12_DownT23_DownT13
CSUI_010223	-257087141424951	78244.5	hypothetical protein	DownT23_DownT13
CSUI_000301	-255562061008886	4967.65	hypothetical protein	DownT12_DownT23_DownT13
CSUI_003668	-255109559706999	198.256	hypothetical protein	DownT12_DownT23_DownT13
CSUI_007851	-251514480894485	20221.5	pan domain-containing protein	DownT12_DownT23_DownT13
CSUI_003701	-250816549397038	750131	hypothetical protein	DownT23_DownT13
CSUI_004880	-250441101293671	20515.4	hypothetical protein	DownT12_DownT23_DownT13
CSUI_007639	-246306805242274	185.686	hypothetical protein	DownT12_DownT23_DownT13
CSUI_006209	-240959123590698	203079	hypothetical protein	DownT23_DownT13
CSUI_001361	-240113805736196	378.051	pdi family protein	DownT12_DownT23_DownT13
CSUI_010224	-239672309009999	2040.87	pan domain-containing protein	DownT12_DownT23_DownT13
CSUI_009570	-235254248884892	80299.9	histone lysine set	DownT12_DownT23_DownT13
CSUI_011473	-234302769868403	142.097	transmembrane protein	DownT12_DownT23_DownT13
CSUI_000508	-234278312330531	2.78211e+06	hypothetical protein	DownT12_DownT23_DownT13
CSUI_006102	-233799657199556	18765.5	hypothetical protein	DownT23_DownT13
CSUI_010846	-233447996833341	1125.27	srs domain-containing protein	DownT12_DownT23_DownT13
CSUI_006213	-228927003025732	2040.87	ap2 domain transcription factor ap2viia-1	DownT12_DownT23_DownT13
CSUI_002400	-228447418785328	296247	hypothetical protein	DownT23_DownT13
CSUI_009403	-228232916818905	70041.6	hypothetical protein	DownT23_DownT13
CSUI_009620	-226409523982965	2086.03	hypothetical protein	DownT12_DownT23_DownT13
CSUI_000791	-226392923406108	39044.5	microneme protein mic12	DownT12_DownT23_DownT13
CSUI_009095	-226134413770596	107640	rhoptry protein rop6	DownT12_DownT23_DownT13
CSUI_002680	-224941424773171	3.22023e+06	hypothetical protein	DownT23_DownT13
CSUI_007762	-224077512548944	191103	rhoptry kinase family protein rop32	DownT12_DownT23_DownT13
CSUI_000979	-223427207522664	19882	calcium binding egf domain-containing protein	DownT12_DownT23_DownT13
CSUI_006190	-221822511943043	3466.35	hypothetical protein	DownT23_DownT13
CSUI_000963	-221108412645413	1057.42	hypothetical protein	DownT12_DownT23_DownT13
CSUI_000323	-220278717239217	182.158	hypothetical protein	DownT23_DownT13
CSUI_003013	-219977684870578	66.9412	hypothetical protein	DownT12_DownT23_DownT13
CSUI_004246	-219729335153174	4058.96	sag-related sequence srs26j	DownT12_DownT23_DownT13
CSUI_003785	-219114115761434	1928.85	hypothetical protein	DownT12_DownT23_DownT13
CSUI_000919	-217071978341235	595484	cytoadherence-linked asexual protein	DownT12_DownT23_DownT13
CSUI_001209	-217031818541051	4967.65	microneme protein 13	DownT12_DownT23_DownT13
CSUI_007474	-216762365068261	1.20673e+06	sag-related sequence srs53f	DownT23_DownT13
CSUI_002983	-216614942259827	45113.1	rhoptry protein rop12	DownT12_DownT23_DownT13
CSUI_008960	-216238314399312	378.051	mic2-associated protein m2ap	DownT12_DownT23_DownT13
CSUI_004738	-215874571911672	438.184	transmembrane protein	DownT12_DownT23_DownT13
CSUI_006337	-215590490134255	2341.39	hypothetical protein	DownT12_DownT23_DownT13
CSUI_001147	-215322708344794	151698	photosensitized ina-labeled protein phil1	DownT12_DownT23_DownT13
CSUI_005927	-214933134833078	2.84226e+06	protein kinase	DownT12_DownT23_DownT13
CSUI_008611	-213524286718045	2.05038e+07	hypothetical protein	DownT12_DownT23_DownT13
CSUI_009607	-213174410321801	4.02903e+07	hypothetical protein	DownT12_DownT23_DownT13
CSUI_007943	-213134880037097	1.81239e+09	swim zinc finger domain-containing protein	DownT23_DownT13
CSUI_000302	-212531237814908	556.7	inner membrane complex protein 20	DownT23_DownT13
CSUI_009605	-212507236980523	1124.5	hypothetical protein	DownT12_DownT23_DownT13
CSUI_004909	-211669727051957	197419	transmembrane protein	DownT12_DownT23_DownT13
CSUI_001391	-210757702319394	576.91	membrane skeletal protein	DownT12_DownT23_DownT13
CSUI_002748	-209866195577469	2962.89	microneme protein	DownT12_DownT23_DownT13
CSUI_010847	-209119789260326	81028.8	srs domain-containing protein	DownT12_DownT23_DownT13
CSUI_007238	-207170556807423	785097	hypothetical protein	DownT23_DownT13
CSUI_001937	-206915510494569	2.47349e+07	hypothetical protein	DownT12_DownT23_DownT13
CSUI_009278	-205291628175354	5281.98	hypothetical protein	DownT12_DownT23_DownT13
CSUI_005225	-205139606565918	3.38921e+06	hypothetical protein	DownT23_DownT13
CSUI_008848	-203435657125572	5023.01	hypothetical protein	DownT12_DownT23_DownT13
CSUI_003617	-203396104820028	1733.91	microneme protein 13	DownT23_DownT13
CSUI_007149	-203340820080588	66201.2	rhoptry neck protein ron3	DownT12_DownT23_DownT13
CSUI_006903	-202225973213673	118340	hypothetical protein	DownT12_DownT23_DownT13
CSUI_001310	-201340196869547	699665	hypothetical protein	DownT23_DownT13
CSUI_003579	-200993558831825	332.646	subtilisin-like protease	DownT12_DownT23_DownT13
CSUI_004345	-200326525251089	12.9177	inner membrane complex protein 22	DownT23_DownT13
CSUI_005568	-199976457411994	3556.34	sag-related sequence srs17b	DownT12_DownT23_DownT13
CSUI_000849	-199770773021503	1.21871e+06	phospho-2-dehydro-3-deoxyheptonate protein	DownT12_DownT23_DownT13
CSUI_006902	-199663926826832	5.8404e+07	hypothetical protein	DownT12_DownT23_DownT13
CSUI_003745	-198656362499162	0.000354135021605298	hypothetical protein	DownT23_DownT13
CSUI_003486	-197396783312646	8.0506e+06	alveolin domain containing intermediate filament imc6	DownT23_DownT13
CSUI_010845	-196821376045381	29531.4	srs domain-containing protein	DownT12_DownT23_DownT13
CSUI_009737	-196530631524314	131162	leucine rich repeat-containing protein	DownT12_DownT23_DownT13
CSUI_010988	-194695226292633	671611	hypothetical protein	DownT23_DownT13
CSUI_008952	-194675736581124	1.24883e+06	microneme protein mic4	DownT12_DownT23_DownT13
CSUI_002346	-194529840621255	2.78468e+06	hypothetical protein	DownT12_DownT23_DownT13
CSUI_005192	-193731033094545	1242.01	hypothetical protein	DownT12_DownT23_DownT13
CSUI_003376	-192860465283102	9.33517e+06	hypothetical protein	DownT12_DownT23_DownT13
CSUI_002407	-192792881151112	905657	srs domain-containing protein	DownT12_DownT23_DownT13
CSUI_009619	-192422407407949	588383	hypothetical protein	DownT23_DownT13
CSUI_002341	-191967385057261	471345	sag-related sequence srs42	DownT12_DownT23_DownT13
CSUI_007678	-191806915189804	4.99945e+07	sag-related sequence srs53f	DownT23_DownT13
CSUI_000171	-191738997019092	31347.9	hypothetical protein	DownT23_DownT13
CSUI_001893	-191682787860563	5.03529e+06	hypothetical protein	DownT23_DownT13
CSUI_003406	-191163966902461	310514	hypothetical protein	DownT23_DownT13
CSUI_001110	-190915807075646	3.19765e+08	hypothetical protein	DownT23_DownT13
CSUI_010203	-190486629278531	3427.57	srs domain-containing protein	DownT12_DownT23_DownT13
CSUI_001172	-190394665998752	196097	transmembrane protein	DownT12_DownT23_DownT13
CSUI_002207	-190365465356408	512390	rhoptry neck protein ron6	DownT12_DownT23_DownT13
CSUI_003469	-189489797763351	1.68333e+06	thioredoxin-like associated protein	DownT12_DownT23_DownT13
CSUI_009599	-189371380195437	62892.6	perforin-like protein plp1	DownT12_DownT23_DownT13
CSUI_008039	-189122894004852	2.60352e+06	rna binding	DownT12_DownT23_DownT13
CSUI_009856	-188678192719374	15660.6	salivary proline-rich related	DownT12_DownT23_DownT13
CSUI_009395	-188264825338443	2412.3	hypothetical protein	DownT23_DownT13
CSUI_006726	-187905184410661	8.55318e+06	micronemal protein 8	DownT12_DownT23_DownT13
CSUI_003834	-187481214916439	2.84226e+06	rhoptry kinase family protein rop28	DownT12_DownT23_DownT13
CSUI_007219	-187232087141837	4.99145e+06	transmembrane protein	DownT23_DownT13
CSUI_002267	-186020822319075	24826.3	zinc finger mym-type protein 5-like	DownT12_DownT23_DownT13
CSUI_006178	-185747561328295	19335.5	hypothetical protein	DownT23_DownT13
CSUI_001754	-184807114160068	38.3405	ap2 domain transcription factor ap2viii-7	DownT23_DownT13
CSUI_002679	-184714866977575	9819.57	hypothetical protein	DownT23_DownT13
CSUI_004711	-184650175849724	43561.7	hypothetical protein	DownT12_DownT23_DownT13
CSUI_002086	-184545538981762	0.000611061547367075	hypothetical protein	DownT23
CSUI_008636	-184284635092069	6.23718e+07	hypothetical protein	DownT12_DownT23_DownT13
CSUI_004107	-183214628035001	1927.98	aaa family protein	DownT12_DownT23_DownT13
CSUI_003482	-183032523394156	29.9061	zinc finger in n-recognin protein	DownT12_DownT23_DownT13
CSUI_005308	-182544428025572	76908.2	hypothetical protein	DownT12_DownT23_DownT13
CSUI_004781	-181922099386968	11753.2	hypothetical protein	DownT12_DownT23_DownT13
CSUI_002642	-181837327833683	51378.4	hypothetical protein	DownT23_DownT13
CSUI_004221	-181811761144582	3.20263e+06	rhoptry kinase family protein rop28	DownT12_DownT23_DownT13
CSUI_007850	-181754412345371	2.11032e+07	pan domain-containing protein	DownT12_DownT23_DownT13
CSUI_001507	-181352053289348	5726.53	heat shock protein	DownT23_DownT13
CSUI_003206	-180627097351769	2535.21	hypothetical protein	DownT12_DownT23_DownT13
CSUI_000736	-180290093913502	6.39001e+08	hypothetical protein	DownT23_DownT13
CSUI_007189	-179880671445818	2.13001e+06	ap2 domain transcription factor ap2xii-9	DownT12_DownT23_DownT13
CSUI_006080	-179476968159419	16969	hypothetical protein	DownT12_DownT23_DownT13
CSUI_005479	-179159519088721	5.63666e+07	g2 protein	DownT23_DownT13
CSUI_002857	-177079297426953	1.62683e+09	hypothetical protein	DownT23_DownT13
CSUI_001911	-175413762078952	2.34657e+09	hypothetical protein	DownT23_DownT13
CSUI_007559	-175358472507552	3629.19	lysophospholipase	DownT12_DownT23_DownT13
CSUI_008783	-175282108623689	25005.2	ulk kinase	DownT23_DownT13
CSUI_002013	-175134230530874	242083	kazal-type serine protease inhibitor domain-containing protein	DownT23_DownT13
CSUI_010253	-174970501538692	33697.7	hypothetical protein	DownT23_DownT13
CSUI_003765	-174663979829885	0.000493406269029092	putative mucin-17-like	DownT23
CSUI_001167	-174426873624486	120905	formin frm1	DownT23_DownT13
CSUI_009059	-174345446682133	7.00831e+08	sag-related sequence srs30d	DownT23_DownT13
CSUI_007881	-174278198493885	4899.18	hypothetical protein	DownT23_DownT13
CSUI_008030	-173896538947017	654.406	hypothetical protein	DownT23_DownT13
CSUI_002641	-173461450023722	99373.1	sag-related sequence srs53c	DownT23_DownT13
CSUI_000865	-173199613001057	1.68333e+06	camp-dependent protein kinase regulatory	DownT23_DownT13
CSUI_001773	-173117783136057	1.51614e+07	pan apple domain-containing protein	DownT12_DownT23_DownT13
CSUI_002409	-172645939788806	3.25942e+06	srs domain-containing protein	DownT23_DownT13
CSUI_009576	-172255543808827	9555.5	rhoptry protein rop17	DownT12_DownT23_DownT13
CSUI_003405	-171702159969468	87191	hypothetical protein	DownT23_DownT13
CSUI_010479	-171319354260545	9.68607e+09	sag-related sequence srs53f	DownT12_DownT23_DownT13
CSUI_001981	-171279477402478	132559	transmembrane protein	DownT12_DownT23_DownT13
CSUI_004644	-171173501042964	0.000708860936463045	phd-finger domain-containing protein	DownT23
CSUI_008668	-170660821066394	5.06931e+09	hypothetical protein	DownT23
CSUI_002014	-170426977406357	1.59822e+06	otu-like cysteine protease	DownT12_DownT23_DownT13
CSUI_008007	-169483994507544	27816.7	hypothetical protein	DownT23_DownT13
CSUI_003922	-168799461922828	4.72293e+08	hypothetical protein	DownT23_DownT13
CSUI_010822	-168793777918643	5828.54	microneme protein mic14	DownT12_DownT23_DownT13
CSUI_005990	-168784691890982	2.13893e+07	srs domain-containing protein	DownT12_DownT23_DownT13
CSUI_003778	-168705405482641	983.778	hypothetical protein	DownT23_DownT13
CSUI_010106	-168393340689269	2.70802e+09	transmembrane protein	DownT23
CSUI_000889	-167844218519653	118437	inner membrane complex protein 19	DownT23_DownT13
CSUI_001445	-167507937295913	3.96135e+07	hypothetical protein	DownT23
CSUI_004335	-165841544224619	0.000130669269210499	hypothetical protein	DownT23_DownT13
CSUI_002278	-165436938109413	77134.9	inner membrane complex protein 24	DownT12_DownT23_DownT13
CSUI_000355	-165091676450866	64149.3	surface-exposed virulence protein biga	DownT12_DownT23_DownT13
CSUI_003904	-165042489985168	661838	scp family extracellular subfamily protein	DownT12_DownT23_DownT13
CSUI_006321	-164615189499558	24.8419	microneme protein mic4	DownT23_DownT13
CSUI_006795	-164124261823901	0.000191681740182918	histone lysine methyltransferase set1	DownT23
CSUI_000885	-163066736091674	772.31	hypothetical protein	DownT23_DownT13
CSUI_005865	-162607636577117	571348	hypothetical protein	DownT12_DownT23_DownT13
CSUI_000699	-162537983621602	717645	ap2 domain transcription factor ap2iv-4	DownT12_DownT23_DownT13
CSUI_010652	-162507536861699	21624.7	alveolin domain containing intermediate filament imc7	DownT23_DownT13
CSUI_003351	-162290320138861	2.0427e+09	srs domain-containing protein	DownT23_DownT13
CSUI_009012	-161733537974418	1.48262e+07	srs domain-containing protein	DownT12_DownT23_DownT13
CSUI_010580	-161627599109531	18908.1	hypothetical protein	DownT23_DownT13
CSUI_001490	-161547194293791	140911	acid phosphatase	DownT12_DownT23_DownT13
CSUI_004247	-160873881848085	1.16405e+09	hypothetical protein	DownT23_DownT13
CSUI_006896	-160271668784613	38906.5	hypothetical protein	DownT23_DownT13
CSUI_005469	-160107258049244	28393.2	srs domain-containing protein	DownT23_DownT13
CSUI_010725	-159330693899307	290766	hypothetical protein	DownT23_DownT13
CSUI_002770	-158604484211689	6.04529e+07	proteophosphoglycan protein ppg4	DownT23_DownT13
CSUI_001822	-158303157454159	14.4216	hypothetical protein	DownT12_DownT23_DownT13
CSUI_000046	-158197795193018	1.60348e+06	hypothetical protein	DownT23_DownT13
CSUI_010158	-157931601975451	19335.5	toxoplasma gondii family a protein	DownT12_DownT23_DownT13
CSUI_001119	-157367965849085	1.0035e+07	rna-binding protein	DownT12_DownT23_DownT13
CSUI_004910	-157360548321089	569.643	transmembrane protein	DownT12_DownT23_DownT13
CSUI_003660	-156028777735107	506.447	cathepsin cpc1	DownT23_DownT13
CSUI_005242	-155852846645859	19094.2	hypothetical protein	DownT23_DownT13
CSUI_007391	-155550115661377	14.2662	hypothetical protein	DownT23_DownT13
CSUI_005899	-155466285212459	118437	hypothetical protein	DownT12_DownT23_DownT13
CSUI_002237	-154676951060963	5.71971e+07	hypothetical protein	DownT23_DownT13
CSUI_007094	-154510960970118	1.30791e+07	putative uncharacterized protein LOC106064751	DownT23_DownT13
CSUI_002374	-154055281805033	533.037	microneme protein mic4	DownT12_DownT23_DownT13
CSUI_008504	-154003982987648	2.6277e+09	transmembrane protein	DownT23_DownT13
CSUI_004543	-153264920521797	1413.06	transmembrane protein	DownT23_DownT13
CSUI_011168	-152298910162187	1.28707e+06	transmembrane protein	DownT23_DownT13
CSUI_002410	-151655790966707	8.38707e+07	srs domain-containing protein	DownT23_DownT13
CSUI_001193	-150907552601898	3466.35	transmembrane protein	DownT23_DownT13
CSUI_007913	-150800025684848	4.12764e+06	hypothetical protein	DownT23_DownT13
CSUI_010311	-149592409311517	18222.5	sodium:neurotransmitter symporter family protein	DownT23_DownT13
CSUI_001458	-149439034015963	324387	microneme protein 13	DownT12_DownT23_DownT13
CSUI_009150	-149266092091385	6.72319e+09	zinc finger in n-recognin protein	DownT23
CSUI_010484	-149022497205301	9.5438e+07	sag-related sequence srs53f	DownT12_DownT23_DownT13
CSUI_002912	-149006330034126	12963.9	egf family domain-containing protein	DownT23_DownT13
CSUI_010045	-148911938424456	3.10068e+09	protein phosphatase 2c domain-containing protein	DownT23
CSUI_009009	-148277396255323	7.3233e+09	inner membrane complex protein	DownT23_DownT13
CSUI_004878	-148109428141807	0.000186552285522424	hypothetical protein	DownT23
CSUI_008116	-148075849820513	3.38254e+09	sodium:neurotransmitter symporter family protein	DownT23_DownT13
CSUI_002190	-147625734992538	206.271	hypothetical protein	DownT12_DownT23_DownT13
CSUI_002978	-147448656724977	66258.3	hypothetical protein	DownT23_DownT13
CSUI_005545	-147332778718536	1.17191e+06	hypothetical protein	DownT12_DownT23_DownT13
CSUI_003244	-147296806697436	993301	myosin i	DownT23_DownT13
CSUI_009852	-146852049861316	11.0705	transmembrane protein	DownT23_DownT13
CSUI_000897	-146459112398746	533.037	hypothetical protein	DownT23_DownT13
CSUI_003693	-146392886896339	4.96444e+09	hypothetical protein	DownT12_DownT23_DownT13
CSUI_000673	-146083833680043	5.63761e+07	microneme protein mic6	DownT12_DownT23_DownT13
CSUI_003792	-145942704049973	0.000113856930934611	protein kinase domain-containing protein	DownT23
CSUI_008686	-145354510240493	4.83457e+07	srs domain-containing protein	DownT23_DownT13
CSUI_001744	-145351701170303	11866	zinc finger (ccch type) motif-containing protein	DownT23_DownT13
CSUI_005307	-145171696444603	5.00427e+07	hypothetical protein	DownT23_DownT13
CSUI_000127	-144761244785067	0.000186963013987731	ap2 domain transcription factor ap2viia-7	DownT23
CSUI_005558	-144685983304532	5.82177e+06	tubulin-tyrosine ligase family protein	DownT12_DownT23_DownT13
CSUI_005096	-144664208186737	6.20335e+07	platelet-binding protein	DownT12_DownT23_DownT13
CSUI_011314	-143835276825414	9.82674e+08	sag-related sequence srs53f	DownT23_DownT13
CSUI_010697	-143231280811137	1.08484e+06	hypothetical protein	DownT23_DownT13
CSUI_001585	-143173607371495	1.90709e+09	hypothetical protein	DownT23_DownT13
CSUI_007012	-142855459717925	2.90024e+08	hypothetical protein	DownT23
CSUI_005358	-142686936857342	832467	egf-like domain-containing	DownT12_DownT23_DownT13
CSUI_000334	-142421967677806	25005.2	hypothetical protein	DownT12_DownT23_DownT13
CSUI_009824	-141999980455364	61351.9	hypothetical protein	DownT12_DownT23_DownT13
CSUI_010626	-141968481508907	48354.8	chaperone related protein	DownT23_DownT13
CSUI_000219	-141495092120472	3.48026e+06	hypothetical protein	DownT23_DownT13
CSUI_005769	-140656129839095	683987	hypothetical protein	DownT23_DownT13
CSUI_003208	-140632013845206	2.16701e+09	hypothetical protein	DownT23_DownT13
CSUI_001537	-140579448631589	66362	alveolin domain containing intermediate filament imc10	DownT12_DownT23_DownT13
CSUI_002781	-140383724403348	41732.2	integral membrane protein	DownT12_DownT23_DownT13
CSUI_010543	-140261015358844	0.000777282213259309	nucleotidyltransferase family related	DownT23
CSUI_011521	-139564157734458	1.34799e+09	hypothetical protein	DownT12_DownT23_DownT13
CSUI_010883	-139456658949634	1.28643e+07	hypothetical protein	DownT23_DownT13
CSUI_003886	-139429782013836	0.00011306836870843	swim zinc finger domain-containing	DownT23
CSUI_000465	-138383105645898	23283.5	ap2 domain transcription factor ap2xi-1	DownT23_DownT13
CSUI_004745	-138196498822312	33697.7	aquaporin 1	DownT23_DownT13
CSUI_005085	-137993467864908	1.78123e+09	hypothetical protein	DownT23_DownT13
CSUI_002985	-137832345459144	2.56519e+09	iq calmodulin-binding motif domain-containing protein	DownT23
CSUI_006892	-137820111579517	62892.6	hypothetical protein	DownT12_DownT23_DownT13
CSUI_003235	-137726060289333	6.41389e+09	hypothetical protein	DownT23_DownT13
CSUI_007268	-137451724299709	9.90272e+07	hypothetical protein	DownT23_DownT13
CSUI_005199	-137346473880161	5892.63	hypothetical protein	DownT23_DownT13
CSUI_001601	-136907189051271	62892.6	proteophosphoglycan related	DownT23_DownT13
CSUI_006082	-136814395347985	1.1574e+09	serine threonine specific protein phosphatase	DownT23
CSUI_009902	-136798817585169	3.60599e+08	transmembrane	DownT23_DownT13
CSUI_001932	-136604132598336	0.00501874951445261	transmembrane protein	DownT23_DownT13
CSUI_005224	-136515035057318	2.68341e+09	hypothetical protein	DownT23_DownT13
CSUI_009987	-136337373167826	1.42381e+09	rna recognition motif (or rnp domain)	DownT23
CSUI_005715	-136189479885148	2.07831e+06	hypothetical protein	DownT23_DownT13
CSUI_002780	-135976333437216	1.41792e+08	imc subcompartment protein isp4	DownT23_DownT13
CSUI_005914	-135873198050875	2.92977e+06	otu family cysteine protease	DownT23_DownT13
CSUI_001803	-135861506105179	106399	bestrophin	DownT23_DownT13
CSUI_008664	-135459688685409	12089	protein kinase	DownT23_DownT13
CSUI_011457	-135305239496415	0.00402840024408715	hypothetical protein	DownT23_DownT13
CSUI_001645	-135173581750733	2.05513e+07	hypothetical protein	DownT12_DownT23_DownT13
CSUI_007315	-134815879586199	1.7792e+06	rhoptry neck protein	DownT12_DownT23_DownT13
CSUI_005833	-134733249635174	4.57648e+06	pumilio-family rna binding repeat domain-containing	DownT23_DownT13
CSUI_010483	-134376366459386	4.8295e+06	hypothetical protein	DownT12_DownT23_DownT13
CSUI_001249	-134375777190476	1.2602e+07	hypothetical protein	DownT12_DownT23_DownT13
CSUI_006580	-134210050628576	63320.2	transmembrane protein	DownT12_DownT23_DownT13
CSUI_004414	-134206113618897	3.38351e+08	ap2 domain transcription factor ap2x-3	DownT23
CSUI_009055	-134162175633278	3.51824e+07	srs domain-containing protein	DownT12_DownT23_DownT13
CSUI_001910	-133839692958667	3.65822e+08	hypothetical protein	DownT12_DownT23_DownT13
CSUI_008196	-133709889787803	0.000499234095552421	hypothetical protein	DownT23
CSUI_003849	-133274823129199	245874	major facilitator family protein	DownT12_DownT23_DownT13
CSUI_003384	-133126339644858	1.03419e+09	polycystin cation channel protein	DownT23_DownT13
CSUI_003414	-133048660071076	2.57094e+08	hypothetical protein	DownT23_DownT13
CSUI_000114	-132809351532883	3.83561e+07	protein kinase (incomplete catalytic triad)	DownT12_DownT23_DownT13
CSUI_008584	-132626689327251	1.03822e+09	hypothetical protein	DownT23
CSUI_008612	-132358673763032	1.93454e+08	hypothetical protein	DownT23_DownT13
CSUI_001291	-132353830008765	1.80099e+06	hypothetical protein	DownT23_DownT13
CSUI_004548	-132316873600395	2.08069e+06	hypothetical protein	DownT23_DownT13
CSUI_004628	-132272280316592	4.14282e+09	hypothetical protein	DownT23
CSUI_006030	-131577141343271	647996	hypothetical protein	DownT23_DownT13
CSUI_009998	-131542408502395	6.78564e+06	hypothetical protein	DownT23_DownT13
CSUI_009618	-131521317255457	28494.3	sag-related sequence srs22c	DownT23_DownT13
CSUI_010857	-131247347289013	2.06513e+07	hypothetical protein	DownT12_DownT23_DownT13
CSUI_008328	-131151658860571	6041.87	hypothetical protein	DownT23_DownT13
CSUI_000322	-130695962512922	721.181	sag-related sequence srs13	DownT23_DownT13
CSUI_002327	-130639165849675	1.14085e+07	hypothetical protein	DownT23_DownT13
CSUI_005415	-130473426947813	80299.9	hypothetical protein	DownT23_DownT13
CSUI_008559	-130304468130507	1.29637e+08	srs domain-containing protein	DownT12_DownT23_DownT13
CSUI_007103	-130062199608222	45113.1	kazal-type serine protease inhibitor domain-containing protein	DownT23_DownT13
CSUI_008091	-130001204415922	2.99589e+09	transmembrane protein	DownT23
CSUI_003468	-129950250523978	5.11963e+06	microtubule associated protein spm2	DownT23_DownT13
CSUI_003564	-129887767648462	242895	zinc finger (ccch type) motif-containing protein	DownT23_DownT13
CSUI_000872	-129844205753494	60360.1	hypothetical protein	DownT23_DownT13
CSUI_002558	-129603113316765	0.000327371050852986	hypothetical protein	DownT23
CSUI_001504	-129538599100226	631484	gliding-associated protein gap70	DownT23_DownT13
CSUI_006803	-129450506254554	0.00712631370909122	hypothetical protein	DownT23
CSUI_000720	-129343809908813	185.686	hypothetical protein	DownT12_DownT23_DownT13
CSUI_003198	-129087250188622	6.16895e+08	p25-alpha family protein	DownT23_DownT13
CSUI_008546	-128753853098564	1.12053e+06	hypothetical protein	DownT12_DownT23_DownT13
CSUI_004376	-128308008504325	4.42717e+07	hypothetical protein	DownT23_DownT13
CSUI_000987	-128272375746862	0.00279606478155341	hypothetical protein	DownT23
CSUI_005590	-128016966434789	2040.87	transmembrane domain-containing	DownT12_DownT23_DownT13
CSUI_002801	-127753771343519	220888	acylglycerol	DownT12_DownT23_DownT13
CSUI_003171	-127697250602036	0.000320840206477265	peptidase family c50 protein	DownT23
CSUI_003661	-127652356552688	2397.17	microneme protein mic16	DownT23_DownT13
CSUI_009425	-127590457831457	836722	hypothetical protein	DownT23_DownT13
CSUI_006269	-127572874561511	1.49529e+06	hypothetical protein	DownT23_DownT13
CSUI_005110	-127533586311529	3.14061e+06	multitransmembrane with signal peptide and gmgpp repeat at carboxy-terminus protein	DownT23_DownT13
CSUI_002364	-127403382693415	543.43	membrane associated protein with a signal egf domain and 7 transmembrane domains at the c-terminus	DownT23_DownT13
CSUI_009836	-127273183610363	0.00030827664222033	hypothetical protein	DownT23
CSUI_010007	-127089226353952	6.97906e+08	hypothetical protein	DownT12_DownT23_DownT13
CSUI_010065	-127033735959676	1.9007e+06	transmembrane protein	DownT12_DownT23_DownT13
CSUI_011251	-126984886603022	0.0107302269124239	hect-domain (ubiquitin-transferase) domain-containing protein	DownT23
CSUI_003275	-126971152798522	0.000217779433212927	virulent strain associated related	DownT12_DownT23_DownT13
CSUI_009715	-126904264316033	460.7	hypothetical protein	DownT12_DownT23_DownT13
CSUI_008040	-126502796311128	171324	hypothetical protein	DownT23_DownT13
CSUI_010009	-126439434732475	0.000213161073508346	formin frm2	DownT23
CSUI_004835	-126423325245746	84183.5	hypothetical protein	DownT23_DownT13
CSUI_002246	-126370921333852	1.17191e+06	hypothetical protein	DownT12_DownT23_DownT13
CSUI_003390	-126254561208437	0.000206863475270503	histone lysine methyltransferase set1	DownT23
CSUI_004294	-126225663341495	2.44841e+07	hypothetical protein	DownT23_DownT13
CSUI_009929	-126060131468053	4.77351e+09	specific serine endopeptidase	DownT23_DownT13
CSUI_001667	-125983680884524	29630.6	zinc c3hc4 type (ring finger) domain-containing protein	DownT12_DownT23_DownT13
CSUI_002145	-125953270799743	4.46063e+07	hypothetical protein	DownT12_DownT23_DownT13
CSUI_005155	-125675587355165	2890.38	pentatricopeptide repeat domain-containing protein	DownT12_DownT23_DownT13
CSUI_009483	-125542453231443	4511	hypothetical protein	DownT23_DownT13
CSUI_000169	-125008774540186	31656.4	ost-hth associated domain protein	DownT23_DownT13
CSUI_011253	-124999738963688	2.6277e+09	hypothetical protein	DownT12_DownT23_DownT13
CSUI_002761	-124771209055798	19094.2	hypothetical protein	DownT23_DownT13
CSUI_007387	-124727608340336	1.02479e+07	sag-related sequence srs11	DownT23_DownT13
CSUI_002952	-124610712077949	1.79818e+08	hypothetical protein	DownT12_DownT23_DownT13
CSUI_010170	-124572646652318	2.68255e+09	ap2 domain transcription factor ap2xii-4	DownT23
CSUI_009574	-124494171291409	3.71563e+08	hypothetical protein	DownT12_DownT23_DownT13
CSUI_010099	-124427604168978	485374	rhoptry kinase family protein rop35	DownT23_DownT13
CSUI_003656	-124314198224876	30160.4	heat shock protein hsp29	DownT23_DownT13
CSUI_000930	-123850977207358	8.87762e+09	hypothetical protein	DownT23_DownT13
CSUI_010734	-123847360834727	0.00356619830602612	hypothetical protein	DownT23
CSUI_008078	-123380139810593	5.17271e+06	hypothetical protein	DownT23_DownT13
CSUI_007674	-123317083835912	82201.8	translation initiation factor if-2	DownT23_DownT13
CSUI_005503	-123148567461577	772.31	hypothetical protein	DownT23_DownT13
CSUI_009310	-122827700381465	0.000135105619198932	rna recognition motif-containing protein	DownT23
CSUI_005716	-122257640191574	1.22076e+07	hypothetical protein	DownT23_DownT13
CSUI_003377	-122151101800633	3.20404e+08	hypothetical protein	DownT12_DownT23_DownT13
CSUI_000637	-122092164684256	36751.2	fusaric acid resistance-like protein	DownT23_DownT13
CSUI_005815	-122053983181554	0.000104069466650362	hypothetical protein	DownT23
CSUI_001226	-121964795129526	191490	hypothetical protein	DownT12_DownT23_DownT13
CSUI_004137	-121880978649643	38906.5	sporozoite protein with an altered thrombospondin repeat spatr	DownT12_DownT23_DownT13
CSUI_010124	-121855399081441	3.33089e+09	ap2 domain transcription factor ap2x-8	DownT23
CSUI_002205	-121813807129234	37523.7	transmembrane protein	DownT23_DownT13
CSUI_005311	-121594190871817	11.0705	transmembrane protein	DownT23_DownT13
CSUI_009758	-121588038176944	3.45418e+07	hypothetical protein	DownT23_DownT13
CSUI_002000	-121455441107949	4.22586e+08	gtr1 protein g	DownT23
CSUI_009208	-121411202445852	0.000164072670643245	transmembrane protein	DownT23_DownT13
CSUI_007287	-121391826074046	4.8639e+08	hypothetical protein	DownT23_DownT13
CSUI_000651	-121371888075919	102215	ap2 domain transcription factor ap2viia-6	DownT23_DownT13
CSUI_008568	-121145364855782	0.000357198026950338	cell-cycle-associated protein kinase cdk	DownT23
CSUI_004191	-120349857514871	0.00215262144766615	hypothetical protein	DownT23
CSUI_001491	-120276970534768	1303	hypothetical protein	DownT23_DownT13
CSUI_003714	-120218752896748	0.000317437632086013	hypothetical protein	DownT23
CSUI_009978	-119909932665259	2.18257e+07	zinc finger (ccch type) motif-containing protein	DownT12_DownT23_DownT13
CSUI_009186	-119864099529228	3.11461e+06	ap2 domain transcription factor ap2viia-4	DownT23_DownT13
CSUI_011207	-119643167752438	4.58044e+07	hypothetical protein	DownT23_DownT13
CSUI_009426	-119221912338309	5.67453e+06	srs domain-containing protein	DownT23_DownT13
CSUI_005317	-119039251932023	322990	hypothetical protein	DownT12_DownT23_DownT13
CSUI_001348	-118435964645278	0.00304883662172052	dead deah box helicase domain-containing protein	DownT23
CSUI_006046	-118241695800529	1.65268e+09	hypothetical protein	DownT12_DownT23_DownT13
CSUI_004189	-117974513051147	0.0175218397751631	fyve zinc finger domain-containing protein	DownT23
CSUI_010578	-117846323516971	18742.6	sag-related sequence srs57	DownT23_DownT13
CSUI_001564	-117349051314492	1.33668e+08	hypothetical protein	DownT23_DownT13
CSUI_005529	-117344248018108	70.8791	hypothetical protein	DownT23_DownT13
CSUI_008168	-117285603686662	494934	hypothetical protein	DownT12_DownT23_DownT13
CSUI_009883	-117165535529681	1.08568e+07	hypothetical protein	DownT12_DownT23_DownT13
CSUI_007411	-117047535534801	1.43447e+07	hypothetical protein	DownT23_DownT13
CSUI_007093	-116433200762858	10018.8	hypothetical protein	DownT23_DownT13
CSUI_009971	-115716744224992	46771.2	hypothetical protein	DownT12_DownT23_DownT13
CSUI_008798	-115715362803183	1.30611e+08	transmembrane protein	DownT12_DownT23_DownT13
CSUI_001187	-115576376338196	1.2828e+08	hypothetical protein	DownT12_DownT23_DownT13
CSUI_010116	-115479248294474	0.00182973835905489	rna pseudouridine synthase superfamily protein	DownT23
CSUI_009821	-115158197894513	1.74845e+06	zinc c3hc4 type (ring finger) domain-containing protein	DownT23_DownT13
CSUI_009638	-115077211903898	0.000141729621437927	hypothetical protein	DownT23_DownT13
CSUI_006418	-114957496618982	2.86481e+08	transmembrane protein	DownT23_DownT13
CSUI_011411	-114853402871838	1.35564e+09	hypothetical protein	DownT12_DownT23_DownT13
CSUI_000564	-114523633380493	17859	hypothetical protein	DownT23_DownT13
CSUI_002773	-114482035214531	3.43558e+08	hypothetical protein	DownT23_DownT13
CSUI_002325	-114394986373091	0.00572377041640222	histone lysine-specific demethylase lsd1 bhc110 kdma1a	DownT23
CSUI_004767	-113913703235161	0.000712093255241519	hypothetical protein	DownT23
CSUI_003330	-113908853982863	0.00011388083750983	starch binding domain-containing protein	DownT23_DownT13
CSUI_009678	-113824720422622	69143	hypothetical protein	DownT23_DownT13
CSUI_008865	-113726341201331	2.05513e+07	alveolin domain containing intermediate filament imc15	DownT23_DownT13
CSUI_006251	-113582574439045	1.46797e+06	gap40 protein	DownT23_DownT13
CSUI_005941	-113574234243705	1.06233e+07	kringle domain-containing protein	DownT23_DownT13
CSUI_011094	-113470169020714	106399	hypothetical protein	DownT23_DownT13
CSUI_004609	-113358873863414	0.00019269352381605	hypothetical protein	DownT23_DownT13
CSUI_006170	-113021816989164	506499	ubiquitin family protein	DownT12_DownT23_DownT13
CSUI_009265	-112976225750499	3.11461e+06	hypothetical protein	DownT23_DownT13
CSUI_005915	-112963286817028	5.12757e+09	s1 rna binding domain-containing protein	DownT23_DownT13
CSUI_003864	-112748521231224	11.0705	alveolin domain containing intermediate filament imc12	DownT23_DownT13
CSUI_005982	-112464887548973	9.28855e+06	transmembrane protein	DownT12_DownT23_DownT13
CSUI_008357	-112370303954008	1.8141e+06	hypothetical protein	DownT23
CSUI_006110	-112157897474216	0.000479407840356783	histone deacetylase sir2-like	DownT23
CSUI_009947	-111876643291163	5.57555e+06	srs domain-containing protein	DownT23_DownT13
CSUI_010422	-111445479312798	854723	hypothetical protein	DownT23_DownT13
CSUI_005693	-111217606703551	0.0218758861256473	hypothetical protein	DownT23
CSUI_006291	-111005646591441	28494.3	gcc2 and gcc3 domain-containing protein	DownT12_DownT23_DownT13
CSUI_004410	-110732228488721	29.9061	rhomboid protease rom4	DownT23_DownT13
CSUI_005283	-110713552901805	598122	hypothetical protein	DownT23_DownT13
CSUI_002809	-110708855161409	3113.84	hypothetical protein	DownT23_DownT13
CSUI_009690	-110221164027975	1.17191e+06	hypothetical protein	DownT23
CSUI_004108	-109982625119944	338665	ap2 domain transcription factor ap2viia	DownT23_DownT13
CSUI_011418	-109796973883777	4.20336e+09	protein kinase (incomplete catalytic triad)	DownT12_DownT23_DownT13
CSUI_000106	-109756805862222	2040.87	proteophosphoglycan related protein	DownT23_DownT13
CSUI_000500	-109566165918396	2.5865e+06	transmembrane domain protein	DownT12_DownT23_DownT13
CSUI_009830	-109466855572202	4.144e+07	dna rna-binding protein alba	DownT12_DownT23_DownT13
CSUI_003960	-109430281628655	5.69403e+06	amine-terminal region of a tm vesicle-mediated sorter	DownT23_DownT13
CSUI_004594	-109426868154349	0.000164427201882292	regulator of chromosome condensation repeat-containing protein	DownT23
CSUI_005768	-109189205777391	1.87339e+08	hypothetical protein	DownT12_DownT23_DownT13
CSUI_008274	-109097496918995	3.10973e+09	hypothetical protein	DownT12_DownT23_DownT13
CSUI_004568	-108726898953793	0.00134630529705447	nli interacting factor family phosphatase	DownT23
CSUI_000095	-108694927501317	2.29165e+07	hypothetical protein	DownT12_DownT23_DownT13
CSUI_005995	-108582657092886	0.000147372137216476	tetratricopeptide repeat-containing protein	DownT23
CSUI_000348	-108419925411126	2.38417e+09	cyclic nucleotide-binding domain-containing protein	DownT23
CSUI_006268	-108360278320554	9.85939e+08	ppg3	DownT23_DownT13
CSUI_009596	-108359104865542	64149.3	hypothetical protein	DownT23_DownT13
CSUI_002663	-108199571116829	0.000702884449236666	transmembrane protein	DownT23_DownT13
CSUI_002494	-108005308247963	3.83852e+07	doublecortin	DownT23_DownT13
CSUI_007352	-107962365517365	8.26696e+06	hypothetical protein	DownT12_DownT23_DownT13
CSUI_001478	-107810770904123	362182	transmembrane protein	DownT23_DownT13
CSUI_002921	-107548627037086	261276	rhoptry kinase family protein rop35	DownT23_DownT13
CSUI_003343	-107501519597721	70811.8	3 5 -cyclic nucleotide phosphodiesterase domain-containing protein	DownT23_DownT13
CSUI_003682	-107459622181473	0.00020638026462653	hypothetical protein	DownT23
CSUI_001922	-107428239776404	2.41302e+06	zinc finger protein	DownT23_DownT13
CSUI_004507	-107379981952083	0.001028143145735	hypothetical protein	DownT23
CSUI_007217	-107324142944911	9.27495e+09	rhoptry protein rop10	DownT12_DownT23_DownT13
CSUI_002574	-107086426989938	7.02585e+07	hypothetical protein	DownT23
CSUI_003683	-107004248828286	3.10068e+09	zinc c3hc4 type (ring finger) domain-containing protein	DownT23
CSUI_005643	-106964475857247	4.25864e+06	retinitis pigmentosa gtpase regulator	DownT23_DownT13
CSUI_003520	-106918592889187	454782	microneme protein	DownT12_DownT23_DownT13
CSUI_005031	-106865901907443	4.12556e+07	haloacid dehalogenase family hydrolase domain-containing protein	DownT23_DownT13
CSUI_006455	-106776121493349	537445	rna recognition motif-containing protein	DownT23_DownT13
CSUI_008233	-106553454057971	1.73067e+07	hypothetical protein	DownT23_DownT13
CSUI_003240	-106295561757907	2.81047e+06	lipase	DownT12_DownT23_DownT13
CSUI_006563	-106249768065288	0.00285692186061906	calcium-dependent protein kinase cdpk9	DownT23_DownT13
CSUI_011059	-106148073080409	1.45466e+09	tubulin-tyrosine ligase family protein	DownT23_DownT13
CSUI_003183	-105791498551946	5.3565e+06	hypothetical protein	DownT23_DownT13
CSUI_011243	-105634796457166	2.47536e+07	hypothetical protein	DownT23_DownT13
CSUI_002705	-105634034727982	1.9307e+09	tyrosine kinase-like protein	DownT23
CSUI_003814	-105601969082579	0.000293716214142917	surface antigen	DownT23_DownT13
CSUI_010764	-105589321979839	0.00120581342288676	hypothetical protein	DownT12_DownT23_DownT13
CSUI_002868	-105582647291398	0.00486148093854494	hypothetical protein	DownT23
CSUI_003739	-105324729834072	4.41882e+09	hypothetical protein	DownT23
CSUI_008439	-105290634278925	549254	transmembrane	DownT23_DownT13
CSUI_010468	-105267031870445	1.5651e+09	hypothetical protein	DownT23
CSUI_000838	-104684059768101	0.000240795582841649	methionine--trna ligase	DownT23
CSUI_006713	-104550653252681	39044.5	hypothetical protein	DownT23_DownT13
CSUI_001098	-104479857333254	854723	apical membrane antigen 1 domain-containing protein	DownT23_DownT13
CSUI_003552	-104431604891027	7.874e+06	hypothetical protein	DownT23_DownT13
CSUI_001007	-104136888461811	519561	glideosome-associated protein with multiple-membrane spans gapm2b	DownT12_DownT23_DownT13
CSUI_006231	-104117469316155	59031.3	serine protease	DownT12_DownT23_DownT13
CSUI_011018	-104029612992389	0.000873235417496161	hypothetical protein	DownT23
CSUI_005437	-103855087112402	1.22192e+09	rhoptry protein rop14	DownT23_DownT13
CSUI_002202	-103823194947943	6.11157e+07	plu-1 family protein	DownT23
CSUI_010862	-103605019852164	1.17191e+06	hypothetical protein	DownT23_DownT13
CSUI_005262	-103419278376352	1026.55	hypothetical protein	DownT23
CSUI_006631	-103396351100503	2.7764e+07	dullard family phosphatase domain-containing protein	DownT12_DownT23_DownT13
CSUI_003391	-103348151465382	8.24662e+09	histone lysine methyltransferase set1	DownT23
CSUI_003285	-103346716941097	5.17585e+09	hypothetical protein	DownT23_DownT13
CSUI_005723	-103328241481431	1.17191e+06	hypothetical protein	DownT23_DownT13
CSUI_009738	-103120329095903	2.77907e+07	hypothetical protein	DownT12_DownT23_DownT13
CSUI_001972	-102824817016864	70122.9	tubulin-tyrosine ligase family protein	DownT12_DownT23_DownT13
CSUI_001668	-102736851714901	38.3405	calcium-dependent protein kinase cdpk5	DownT12_DownT23_DownT13
CSUI_004691	-102493955104163	1.0057e+08	hypothetical protein	DownT23_DownT13
CSUI_000873	-102463521580266	19335.5	gnat family protein	DownT23_DownT13
CSUI_004065	-102391128825116	9285.86	2og-fe oxygenase family protein	DownT23_DownT13
CSUI_000435	-102046360512581	3934.38	hypothetical protein	DownT23_DownT13
CSUI_009651	-101937384883851	0.00156027204870983	hypothetical protein	DownT23
CSUI_004807	-101792235012557	699665	p25-alpha family	DownT23_DownT13
CSUI_000288	-101730412750442	17859	transmembrane protein	DownT23_DownT13
CSUI_000311	-101570090678151	0.000786162921284695	gram domain-containing protein	DownT23
CSUI_005282	-101561472430355	2.47349e+07	hypothetical protein	DownT12_DownT23_DownT13
CSUI_004394	-101483216531508	595484	2-oxoglutarate e2 dihydrolipoamide succinyltransferase	DownT12_DownT23_DownT13
CSUI_008251	-101439578497265	0.00446700208963051	hypothetical protein	DownT23
CSUI_002127	-101293925729914	6.69784e+08	hypothetical protein	DownT23
CSUI_005832	-101081457802092	8.26696e+06	hypothetical protein	DownT23_DownT13
CSUI_008777	-100994279219409	424540	guanylyl cyclase	DownT23_DownT13
CSUI_010952	-100831693213589	1.28402e+06	hypothetical protein	DownT23_DownT13
CSUI_000307	-100760538711892	5.41563e+07	myosin h	DownT23_DownT13
CSUI_002421	-100716324269163	1.62654e+08	transmembrane protein	DownT23
CSUI_000336	-100670876742598	5923.63	down-regulated in metastasis protein	DownT23_DownT13
CSUI_009147	-100564878440429	1.73508e+08	ap2 domain transcription factor ap2viii-6	DownT12_DownT23_DownT13
CSUI_002537	-100502985540867	410715	hypothetical protein	DownT23_DownT13
CSUI_009565	-100500651399876	2.55932e+07	hypothetical protein	DownT23_DownT13
CSUI_002955	-100461822376586	0.00028368686122545	hypothetical protein	DownT23
CSUI_006900	-100363586174378	3.83561e+07	high molecular mass nuclear	DownT12_DownT23_DownT13
CSUI_007176	-100293459813478	140168	hypothetical protein	DownT12_DownT23_DownT13
CSUI_008478	-100279006918912	6.15864e+08	hypothetical protein	DownT23_DownT13
CSUI_011431	-100226620298976	0.00225583065643633	hypothetical protein	DownT12_DownT23_DownT13
CSUI_005697	-100011254003686	834868	hypothetical protein	DownT23_DownT13
CSUI_000685	-27435696881636	786545	hypothetical protein	DownT12_DownT23_DownT13
CSUI_004739	-25657919246131	2.35422e+06	hypothetical protein	DownT12_DownT23_DownT13
CSUI_006265	-25485371217902	438.184	microneme protein mic4	DownT12_DownT23_DownT13
CSUI_010037	-24565408951329	1463.95	microneme protein mic3	DownT12_DownT23_DownT13
CSUI_001390	-23691165056119	1928.85	membrane skeletal protein	DownT23_DownT13
CSUI_000215	-22385845038744	52339.1	hypothetical protein	DownT12_DownT23_DownT13
CSUI_008153	-22311255320267	3.02693e+06	hypothetical protein	DownT12_DownT23_DownT13
CSUI_001774	-20325504100787	1486.77	pan domain-containing protein	DownT12_DownT23_DownT13
CSUI_001891	-18798576398219	70041.6	imc sub-compartment protein isp2	DownT23_DownT13
CSUI_005981	-18778181429746	1.81675e+06	rhoptry kinase family protein rop11 (incomplete catalytic triad)	DownT12_DownT23_DownT13
CSUI_009481	-18725306843067	280433	hypothetical protein	DownT23_DownT13
CSUI_005691	-17463546655299	3.44513e+09	hypothetical protein	DownT23
CSUI_000905	-16889153923006	3.48026e+06	transmembrane protein	DownT12_DownT23_DownT13
CSUI_010185	-16548353550972	149630	transcription factor with ap2 domain	DownT23_DownT13
CSUI_003506	-16488453222963	1761.32	hypothetical protein	DownT23_DownT13
CSUI_000635	-16456733584009	7.11354e+06	otu-like cysteine protease domain-containing	DownT23_DownT13
CSUI_002427	-16226934600019	5470.32	hypothetical protein	DownT23_DownT13
CSUI_004595	-16218613810547	6.69559e+09	zinc c3hc4 type (ring finger) domain-containing protein	DownT23
CSUI_009373	-16084412756185	4727.99	hypothetical protein	DownT23_DownT13
CSUI_004042	-15749385286185	2.52341e+07	rhoptry neck protein ron4	DownT12_DownT23_DownT13
CSUI_004542	-15267484730019	203515	transmembrane protein	DownT23_DownT13
CSUI_005803	-15237820357172	1.72728e+08	hypothetical protein	DownT23_DownT13
CSUI_002994	-15081938853315	206.271	hypothetical protein	DownT23_DownT13
CSUI_009340	-14894499785751	0.000172747571959329	hypothetical protein	DownT23
CSUI_003894	-14633282325084	171228	transmembrane protein	DownT12_DownT23_DownT13
CSUI_002647	-14554655455033	286357	microneme protein 13	DownT23_DownT13
CSUI_008376	-14485231606408	1.19754e+09	hypothetical protein	DownT23_DownT13
CSUI_001628	-14092286900097	26940.4	major facilitator family protein	DownT23_DownT13
CSUI_006131	-13935125347064	1.27774e+07	hypothetical protein	DownT12_DownT23_DownT13
CSUI_003766	-13504132338302	7326.96	ap2 domain transcription factor ap2iv-2	DownT23_DownT13
CSUI_009698	-13378835030147	465465	hypothetical protein	DownT12_DownT23_DownT13
CSUI_005541	-13358191060395	8.01429e+06	hypothetical protein	DownT23_DownT13
CSUI_010964	-13336622166153	1.29637e+08	hypothetical protein	DownT23_DownT13
CSUI_008167	-13077438979438	1.46167e+08	hypothetical protein	DownT23_DownT13
CSUI_001867	-12729605791125	286357	vacuolar protein sorting-associated protein	DownT12_DownT23_DownT13
CSUI_002358	-12642004651327	0.000133449871614687	hypothetical protein	DownT12_DownT23_DownT13
CSUI_008237	-12490245240777	5.55801e+09	ubiquitin carboxyl-terminal hydrolase	DownT23
CSUI_000982	-12456417907956	31656.4	calcium binding egf domain-containing protein	DownT23_DownT13
CSUI_011044	-12276689282348	0.00024453294728475	alpha beta fold family protein	DownT23
CSUI_007713	-12255315597581	2.94413e+08	hypothetical protein	DownT23_DownT13
CSUI_004757	-12200507275781	0.00403825006392367	zinc finger in n-recognin protein	DownT23
CSUI_004141	-12088159689348	27877.6	pan domain-containing protein	DownT12_DownT23_DownT13
CSUI_009364	-12033544872512	3466.35	hypothetical protein	DownT23_DownT13
CSUI_010380	-11426717024567	0.000345369594841547	hypothetical protein	DownT23_DownT13
CSUI_008335	-11245572538672	0.00132131664717497	hypothetical protein	DownT23
CSUI_005254	-11187900056042	715618	hypothetical protein	DownT23_DownT13
CSUI_003507	-11141452864078	71924.3	calmodulin	DownT23
CSUI_004149	-11096395218271	5.63511e+09	phd-finger domain-containing protein	DownT23
CSUI_005840	-10950088667882	6.58778e+06	rhoptry kinase family protein rop25	DownT23
CSUI_003538	-10817871289147	227860	kh domain-containing	DownT23_DownT13
CSUI_008003	-10591200365387	1.24006e+07	gar1 naf1 rna-binding region protein	DownT23
CSUI_008679	-10487757939712	9.14844e+08	hypothetical protein	DownT23_DownT13
CSUI_009119	-10362576320824	182716	hypothetical protein	DownT23_DownT13
CSUI_001964	-1707113834516	6.6914e+07	allergen v5 tpx-1-related family related	DownT23_DownT13
CSUI_010464	-1275799803127	7.17239e+09	hypothetical protein	DownT12_DownT23_DownT13
CSUI_000572	-1063524652181	3.33763e+08	hypothetical protein	DownT23
CSUI_000607	-171872609835	1.91085e+09	sad1 unc family c-terminal protein	DownT23

## Sheet: Downreg_T1_T3
genes	logFC13	FDR_adj_pval	description	Comparison
CSUI_000791	-457474990279685	14746.2	microneme protein mic12	DownT12_DownT23_DownT13
CSUI_007850	-457066875691075	15768.8	pan domain-containing protein	DownT12_DownT23_DownT13
CSUI_007851	-440101367363422	6550.52	pan domain-containing protein	DownT12_DownT23_DownT13
CSUI_005927	-434247968688546	24334.8	protein kinase	DownT12_DownT23_DownT13
CSUI_003422	-421844298649195	200.442	hypothetical protein	DownT12_DownT23_DownT13
CSUI_004738	-420598770909222	569.643	transmembrane protein	DownT12_DownT23_DownT13
CSUI_006265	-416633814324513	772.31	microneme protein mic4	DownT12_DownT23_DownT13
CSUI_006213	-416626400351364	545.76	ap2 domain transcription factor ap2viia-1	DownT12_DownT23_DownT13
CSUI_007149	-407139438538753	1486.77	rhoptry neck protein ron3	DownT12_DownT23_DownT13
CSUI_009607	-404331498579756	1.01755e+07	hypothetical protein	DownT12_DownT23_DownT13
CSUI_010037	-403621009868684	2008.25	microneme protein mic3	DownT12_DownT23_DownT13
CSUI_001209	-397790566628287	10853.3	microneme protein 13	DownT12_DownT23_DownT13
CSUI_011473	-396248894363742	1670.28	transmembrane protein	DownT12_DownT23_DownT13
CSUI_004909	-395077258689469	11382.8	transmembrane protein	DownT12_DownT23_DownT13
CSUI_003668	-393713481930568	414.894	hypothetical protein	DownT12_DownT23_DownT13
CSUI_009620	-391038973297855	5019.67	hypothetical protein	DownT12_DownT23_DownT13
CSUI_009095	-389139577128108	19925	rhoptry protein rop6	DownT12_DownT23_DownT13
CSUI_004880	-385894383056864	7571.24	hypothetical protein	DownT12_DownT23_DownT13
CSUI_002925	-385161747570106	173.436	hypothetical protein	DownT12_DownT23_DownT13
CSUI_010846	-384204411679176	2330.46	srs domain-containing protein	DownT12_DownT23_DownT13
CSUI_001774	-384116850218322	1802.91	pan domain-containing protein	DownT12_DownT23_DownT13
CSUI_000215	-378166809717057	11382.8	hypothetical protein	DownT12_DownT23_DownT13
CSUI_010224	-376648771965439	766.567	pan domain-containing protein	DownT12_DownT23_DownT13
CSUI_010847	-376381206256472	15370.9	srs domain-containing protein	DownT12_DownT23_DownT13
CSUI_006903	-376379990343093	16974.4	hypothetical protein	DownT12_DownT23_DownT13
CSUI_004739	-375628818626046	940586	hypothetical protein	DownT12_DownT23_DownT13
CSUI_000685	-375473397926855	394553	hypothetical protein	DownT12_DownT23_DownT13
CSUI_003469	-373814183144309	69527	thioredoxin-like associated protein	DownT12_DownT23_DownT13
CSUI_007639	-371986022094526	628.774	hypothetical protein	DownT12_DownT23_DownT13
CSUI_000508	-371783200050762	174459	hypothetical protein	DownT12_DownT23_DownT13
CSUI_000919	-370167979947413	214225	cytoadherence-linked asexual protein	DownT12_DownT23_DownT13
CSUI_000963	-369031806091597	766.567	hypothetical protein	DownT12_DownT23_DownT13
CSUI_000979	-368975792744755	152.532	calcium binding egf domain-containing protein	DownT12_DownT23_DownT13
CSUI_006902	-366629167165033	4.44731e+06	hypothetical protein	DownT12_DownT23_DownT13
CSUI_002983	-366374411457172	19463.2	rhoptry protein rop12	DownT12_DownT23_DownT13
CSUI_010007	-365463160269029	335887	hypothetical protein	DownT12_DownT23_DownT13
CSUI_007762	-365165523267753	58217.2	rhoptry kinase family protein rop32	DownT12_DownT23_DownT13
CSUI_008039	-364294896633187	83260.3	rna binding	DownT12_DownT23_DownT13
CSUI_008153	-362399380031666	610765	hypothetical protein	DownT12_DownT23_DownT13
CSUI_004221	-361338585128057	376624	rhoptry kinase family protein rop28	DownT12_DownT23_DownT13
CSUI_003579	-358147067655697	28.5786	subtilisin-like protease	DownT12_DownT23_DownT13
CSUI_004107	-357438516266513	538.97	aaa family protein	DownT12_DownT23_DownT13
CSUI_010822	-356988863450605	772.31	microneme protein mic14	DownT12_DownT23_DownT13
CSUI_000301	-356642594125623	5726.53	hypothetical protein	DownT12_DownT23_DownT13
CSUI_001391	-355796219807822	1486.77	membrane skeletal protein	DownT12_DownT23_DownT13
CSUI_005459	-351739862982858	4567.56	rna recognition motif (or rnp domain) protein	DownT23_DownT13
CSUI_008960	-350094348111441	538.97	mic2-associated protein m2ap	DownT12_DownT23_DownT13
CSUI_001456	-348805050730538	10853.3	transmembrane protein	DownT23_DownT13
CSUI_004246	-346927859876124	3738.01	sag-related sequence srs26j	DownT12_DownT23_DownT13
CSUI_003376	-346802588400897	687590	hypothetical protein	DownT12_DownT23_DownT13
CSUI_009856	-343729153891936	3558.27	salivary proline-rich related	DownT12_DownT23_DownT13
CSUI_003834	-343602322573172	436645	rhoptry kinase family protein rop28	DownT12_DownT23_DownT13
CSUI_002748	-339047143321157	438.184	microneme protein	DownT12_DownT23_DownT13
CSUI_001187	-337960920881317	1.8141e+06	hypothetical protein	DownT12_DownT23_DownT13
CSUI_009278	-336287660946521	3934.38	hypothetical protein	DownT12_DownT23_DownT13
CSUI_010223	-335456616943926	169223	hypothetical protein	DownT23_DownT13
CSUI_003013	-335179144029072	414.894	hypothetical protein	DownT12_DownT23_DownT13
CSUI_003275	-334636061997179	7.89554e+08	virulent strain associated related	DownT12_DownT23_DownT13
CSUI_006209	-330633095537898	376624	hypothetical protein	DownT23_DownT13
CSUI_006080	-329496594034477	31656.4	hypothetical protein	DownT12_DownT23_DownT13
CSUI_005568	-327586483750576	6595.06	sag-related sequence srs17b	DownT12_DownT23_DownT13
CSUI_001390	-325800482760101	39044.5	membrane skeletal protein	DownT23_DownT13
CSUI_007189	-322653181081913	1.90951e+06	ap2 domain transcription factor ap2xii-9	DownT12_DownT23_DownT13
CSUI_009824	-321278678355497	2008.25	hypothetical protein	DownT12_DownT23_DownT13
CSUI_001172	-321079021317361	181529	transmembrane protein	DownT12_DownT23_DownT13
CSUI_009599	-320950459185544	1486.12	perforin-like protein plp1	DownT12_DownT23_DownT13
CSUI_001937	-320816968421897	4.1786e+06	hypothetical protein	DownT12_DownT23_DownT13
CSUI_006102	-320284651947052	27933.6	hypothetical protein	DownT23_DownT13
CSUI_002346	-318346935396511	728292	hypothetical protein	DownT12_DownT23_DownT13
CSUI_008611	-316083894692807	1.30791e+07	hypothetical protein	DownT12_DownT23_DownT13
CSUI_001147	-315352747651142	36751.2	photosensitized ina-labeled protein phil1	DownT12_DownT23_DownT13
CSUI_005308	-313586998044718	46114.9	hypothetical protein	DownT12_DownT23_DownT13
CSUI_000114	-313093051052158	752452	protein kinase (incomplete catalytic triad)	DownT12_DownT23_DownT13
CSUI_008537	-312946844189436	1.30299e+08	hypothetical protein	DownT12_DownT13
CSUI_002267	-312925932972812	20119.7	zinc finger mym-type protein 5-like	DownT12_DownT23_DownT13
CSUI_005545	-312222107538619	24059.5	hypothetical protein	DownT12_DownT23_DownT13
CSUI_010764	-310352534541468	2.65715e+09	hypothetical protein	DownT12_DownT23_DownT13
CSUI_000699	-310290887877003	311684	ap2 domain transcription factor ap2iv-4	DownT12_DownT23_DownT13
CSUI_009576	-309224532390552	2808.67	rhoptry protein rop17	DownT12_DownT23_DownT13
CSUI_004042	-309193466966928	1.09473e+06	rhoptry neck protein ron4	DownT12_DownT23_DownT13
CSUI_009978	-308981040910325	960115	zinc finger (ccch type) motif-containing protein	DownT12_DownT23_DownT13
CSUI_009737	-308947175904871	165999	leucine rich repeat-containing protein	DownT12_DownT23_DownT13
CSUI_000849	-308785857575201	989704	phospho-2-dehydro-3-deoxyheptonate protein	DownT12_DownT23_DownT13
CSUI_002207	-308645781631622	36598.7	rhoptry neck protein ron6	DownT12_DownT23_DownT13
CSUI_003377	-307928201286219	1.11253e+07	hypothetical protein	DownT12_DownT23_DownT13
CSUI_010158	-307267602443969	14226.4	toxoplasma gondii family a protein	DownT12_DownT23_DownT13
CSUI_001910	-306069508610897	1.94603e+07	hypothetical protein	DownT12_DownT23_DownT13
CSUI_009012	-305950438302705	153593	srs domain-containing protein	DownT12_DownT23_DownT13
CSUI_001667	-305917617743965	751.818	zinc c3hc4 type (ring finger) domain-containing protein	DownT12_DownT23_DownT13
CSUI_002407	-305341628301061	37523.7	srs domain-containing protein	DownT12_DownT23_DownT13
CSUI_010203	-304569234691015	10853.3	srs domain-containing protein	DownT12_DownT23_DownT13
CSUI_004910	-304534333452001	282.989	transmembrane protein	DownT12_DownT23_DownT13
CSUI_005865	-304331448925627	26026.4	hypothetical protein	DownT12_DownT23_DownT13
CSUI_008848	-304257966482364	3558.27	hypothetical protein	DownT12_DownT23_DownT13
CSUI_002680	-303902263476439	5.59614e+06	hypothetical protein	DownT23_DownT13
CSUI_004709	-303067548240193	8.62384e+06	sugar transporter st1	DownT12_DownT13
CSUI_001490	-302459563656986	98122.3	acid phosphatase	DownT12_DownT23_DownT13
CSUI_001773	-300697575760997	1.27707e+06	pan apple domain-containing protein	DownT12_DownT23_DownT13
CSUI_003206	-299444982134092	1802.91	hypothetical protein	DownT12_DownT23_DownT13
CSUI_005981	-299402174929288	1.34832e+06	rhoptry kinase family protein rop11 (incomplete catalytic triad)	DownT12_DownT23_DownT13
CSUI_001119	-298269702404303	1.00222e+06	rna-binding protein	DownT12_DownT23_DownT13
CSUI_003482	-297758155057518	206.271	zinc finger in n-recognin protein	DownT12_DownT23_DownT13
CSUI_000355	-297712377465637	100351	surface-exposed virulence protein biga	DownT12_DownT23_DownT13
CSUI_003617	-297283020554492	39106.7	microneme protein 13	DownT23_DownT13
CSUI_002341	-297087795133015	106399	sag-related sequence srs42	DownT12_DownT23_DownT13
CSUI_005358	-296926553401395	443222	egf-like domain-containing	DownT12_DownT23_DownT13
CSUI_011411	-294953709134545	1.07288e+08	hypothetical protein	DownT12_DownT23_DownT13
CSUI_003486	-293341533012484	2.82277e+06	alveolin domain containing intermediate filament imc6	DownT23_DownT13
CSUI_002246	-292176768176201	211737	hypothetical protein	DownT12_DownT23_DownT13
CSUI_010857	-292090116787173	2.89171e+07	hypothetical protein	DownT12_DownT23_DownT13
CSUI_004711	-291798878220498	134717	hypothetical protein	DownT12_DownT23_DownT13
CSUI_001537	-291170543352929	24206.4	alveolin domain containing intermediate filament imc10	DownT12_DownT23_DownT13
CSUI_002190	-291163038776662	177.414	hypothetical protein	DownT12_DownT23_DownT13
CSUI_007678	-290895430172978	2.25215e+07	sag-related sequence srs53f	DownT23_DownT13
CSUI_001893	-290512895858591	2.61531e+06	hypothetical protein	DownT23_DownT13
CSUI_010479	-288383614417914	3.23141e+09	sag-related sequence srs53f	DownT12_DownT23_DownT13
CSUI_000905	-287951848924569	2.28992e+06	transmembrane protein	DownT12_DownT23_DownT13
CSUI_004345	-287735000449473	264.141	inner membrane complex protein 22	DownT23_DownT13
CSUI_009013	-287202885226736	3.47276e+08	srs domain-containing protein	DownT12_DownT13
CSUI_002145	-286957345724575	4.25864e+06	hypothetical protein	DownT12_DownT23_DownT13
CSUI_008636	-286686250781441	1.06483e+07	hypothetical protein	DownT12_DownT23_DownT13
CSUI_005990	-285759582749686	3.75707e+06	srs domain-containing protein	DownT12_DownT23_DownT13
CSUI_004710	-285527724006602	3.92458e+06	hypothetical protein	DownT12_DownT13
CSUI_007219	-285486169985997	1.78198e+06	transmembrane protein	DownT23_DownT13
CSUI_000323	-285371077306384	552.414	hypothetical protein	DownT23_DownT13
CSUI_009055	-283604288639609	1.9007e+06	srs domain-containing protein	DownT12_DownT23_DownT13
CSUI_006190	-283196000158506	46114.9	hypothetical protein	DownT23_DownT13
CSUI_001891	-280971058769421	324539	imc sub-compartment protein isp2	DownT23_DownT13
CSUI_000673	-280481283791008	4.41294e+07	microneme protein mic6	DownT12_DownT23_DownT13
CSUI_009738	-279211275900131	501714	hypothetical protein	DownT12_DownT23_DownT13
CSUI_000302	-278802187917249	18104.5	inner membrane complex protein 20	DownT23_DownT13
CSUI_007217	-277863590198999	1.2222e+08	rhoptry protein rop10	DownT12_DownT23_DownT13
CSUI_008824	-277437838775923	6.58345e+07	hypothetical protein	DownT12_DownT13
CSUI_000500	-277042405866374	191490	transmembrane domain protein	DownT12_DownT23_DownT13
CSUI_003904	-276669461088882	117808	scp family extracellular subfamily protein	DownT12_DownT23_DownT13
CSUI_002014	-275550523855874	254292	otu-like cysteine protease	DownT12_DownT23_DownT13
CSUI_008783	-274245005131309	52339.1	ulk kinase	DownT23_DownT13
CSUI_005558	-274189824158687	711309	tubulin-tyrosine ligase family protein	DownT12_DownT23_DownT13
CSUI_005590	-273949986002876	772.31	transmembrane domain-containing	DownT12_DownT23_DownT13
CSUI_007881	-273744070415592	20278.8	hypothetical protein	DownT23_DownT13
CSUI_007315	-272324115063864	274450	rhoptry neck protein	DownT12_DownT23_DownT13
CSUI_002400	-270962300196487	2.5639e+07	hypothetical protein	DownT23_DownT13
CSUI_011521	-270752653100313	4.87465e+08	hypothetical protein	DownT12_DownT23_DownT13
CSUI_000334	-269058430406091	24334.8	hypothetical protein	DownT12_DownT23_DownT13
CSUI_009883	-268986383022328	1.00043e+06	hypothetical protein	DownT12_DownT23_DownT13
CSUI_007176	-268819387019603	59384	hypothetical protein	DownT12_DownT23_DownT13
CSUI_011253	-268519459512709	5.03965e+08	hypothetical protein	DownT12_DownT23_DownT13
CSUI_009555	-267371806331318	3.95346e+06	alveolin domain containing intermediate filament imc14	DownT12_DownT13
CSUI_008030	-266771668525056	4899.18	hypothetical protein	DownT23_DownT13
CSUI_002278	-265485151881229	85602.3	inner membrane complex protein 24	DownT12_DownT23_DownT13
CSUI_006131	-264492944201657	6.57175e+06	hypothetical protein	DownT12_DownT23_DownT13
CSUI_002952	-264241830133169	5.77709e+07	hypothetical protein	DownT12_DownT23_DownT13
CSUI_001964	-264153935510905	1.52002e+08	allergen v5 tpx-1-related family related	DownT23_DownT13
CSUI_001867	-263911802489999	22865.7	vacuolar protein sorting-associated protein	DownT12_DownT23_DownT13
CSUI_003894	-263270234571575	376624	transmembrane protein	DownT12_DownT23_DownT13
CSUI_001645	-263171711020138	353670	hypothetical protein	DownT12_DownT23_DownT13
CSUI_003693	-262328288757209	1.17369e+09	hypothetical protein	DownT12_DownT23_DownT13
CSUI_010464	-261935821752055	1.73747e+09	hypothetical protein	DownT12_DownT23_DownT13
CSUI_000635	-260946446359755	1.07886e+06	otu-like cysteine protease domain-containing	DownT23_DownT13
CSUI_001822	-260728289950517	177.414	hypothetical protein	DownT12_DownT23_DownT13
CSUI_010652	-259733790046783	21624.7	alveolin domain containing intermediate filament imc7	DownT23_DownT13
CSUI_003849	-259285812922407	54539.7	major facilitator family protein	DownT12_DownT23_DownT13
CSUI_001310	-258132138160107	3.18143e+06	hypothetical protein	DownT23_DownT13
CSUI_011418	-257811076831691	1.29845e+08	protein kinase (incomplete catalytic triad)	DownT12_DownT23_DownT13
CSUI_005479	-257747411655378	3.13433e+09	g2 protein	DownT23_DownT13
CSUI_004039	-257673845405716	6550.52	hypothetical protein	DownT12_DownT13
CSUI_009059	-257619116570543	6.79089e+07	sag-related sequence srs30d	DownT23_DownT13
CSUI_009395	-257517153117841	296.726	hypothetical protein	DownT23_DownT13
CSUI_007069	-257465471570445	66258.3	rhoptry neck protein ron8	DownT12_DownT13
CSUI_009574	-257462170895934	5.56498e+06	hypothetical protein	DownT12_DownT23_DownT13
CSUI_005899	-257078595027875	4565.64	hypothetical protein	DownT12_DownT23_DownT13
CSUI_008798	-256845729116718	17001.9	transmembrane protein	DownT12_DownT23_DownT13
CSUI_009698	-256415586511995	211737	hypothetical protein	DownT12_DownT23_DownT13
CSUI_000171	-256333825707266	1.14329e+06	hypothetical protein	DownT23_DownT13
CSUI_002013	-256211164236546	454651	kazal-type serine protease inhibitor domain-containing protein	DownT23_DownT13
CSUI_001458	-255978909939813	728474	microneme protein 13	DownT12_DownT23_DownT13
CSUI_004137	-255958677664909	6550.52	sporozoite protein with an altered thrombospondin repeat spatr	DownT12_DownT23_DownT13
CSUI_000095	-255777331586786	3.45674e+06	hypothetical protein	DownT12_DownT23_DownT13
CSUI_000720	-255215182161977	198.256	hypothetical protein	DownT12_DownT23_DownT13
CSUI_002374	-254391327225823	152.532	microneme protein mic4	DownT12_DownT23_DownT13
CSUI_009394	-254263868500423	4.20016e+09	hypothetical protein	DownT12_DownT13
CSUI_010022	-252840207100828	1.3882e+06	hypothetical protein	DownT12_DownT13
CSUI_010484	-252602564733235	7.21941e+07	sag-related sequence srs53f	DownT12_DownT23_DownT13
CSUI_003778	-252543396268659	12095.6	hypothetical protein	DownT23_DownT13
CSUI_007474	-252232413708927	2.52153e+07	sag-related sequence srs53f	DownT23_DownT13
CSUI_004247	-252112179322497	1.18139e+09	hypothetical protein	DownT23_DownT13
CSUI_003696	-251837439756429	2.60063e+06	tyrosine kinase-like protein	DownT12_DownT13
CSUI_001249	-250990737395868	137335	hypothetical protein	DownT12_DownT23_DownT13
CSUI_006178	-250572129979422	2920.46	hypothetical protein	DownT23_DownT13
CSUI_005922	-249540119788361	5.00427e+07	hypothetical protein	DownT12_DownT13
CSUI_010185	-249330850600315	38715.9	transcription factor with ap2 domain	DownT23_DownT13
CSUI_005096	-249182533549451	564199	platelet-binding protein	DownT12_DownT23_DownT13
CSUI_005982	-247463700751837	960115	transmembrane protein	DownT12_DownT23_DownT13
CSUI_002427	-246458026490285	4899.18	hypothetical protein	DownT23_DownT13
CSUI_002642	-246310120501451	1.55189e+06	hypothetical protein	DownT23_DownT13
CSUI_000811	-245257384960132	17275.8	hypothetical protein	DownT12_DownT13
CSUI_005242	-244835644780993	169223	hypothetical protein	DownT23_DownT13
CSUI_001909	-244156257343532	469673	dna rna polymerases superfamily protein	DownT12_DownT13
CSUI_003406	-243758438872266	1.3882e+06	hypothetical protein	DownT23_DownT13
CSUI_000897	-243391732040678	200.442	hypothetical protein	DownT23_DownT13
CSUI_009373	-243372726966999	73920.4	hypothetical protein	DownT23_DownT13
CSUI_008559	-243362787213502	2.14612e+07	srs domain-containing protein	DownT12_DownT23_DownT13
CSUI_008007	-243196744569175	31656.4	hypothetical protein	DownT23_DownT13
CSUI_006896	-243004948042145	210854	hypothetical protein	DownT23_DownT13
CSUI_011431	-242693572012336	0.000320244121110374	hypothetical protein	DownT12_DownT23_DownT13
CSUI_005225	-242346627660398	4.66746e+06	hypothetical protein	DownT23_DownT13
CSUI_008686	-242099773433094	3.84047e+08	srs domain-containing protein	DownT23_DownT13
CSUI_001226	-242012102890526	4621.48	hypothetical protein	DownT12_DownT23_DownT13
CSUI_001507	-241717764153456	561637	heat shock protein	DownT23_DownT13
CSUI_006291	-241430853114952	4904.94	gcc2 and gcc3 domain-containing protein	DownT12_DownT23_DownT13
CSUI_010253	-240882523115294	753215	hypothetical protein	DownT23_DownT13
CSUI_000499	-240866394186172	3.74519e+09	hypothetical protein	DownT12_DownT13
CSUI_010483	-240059138288529	4.25864e+06	hypothetical protein	DownT12_DownT23_DownT13
CSUI_008546	-239502841749062	1.02539e+06	hypothetical protein	DownT12_DownT23_DownT13
CSUI_008274	-239365552281394	1.2222e+08	hypothetical protein	DownT12_DownT23_DownT13
CSUI_002978	-239293152548986	64494	hypothetical protein	DownT23_DownT13
CSUI_005317	-239257132165568	24412.5	hypothetical protein	DownT12_DownT23_DownT13
CSUI_008168	-239191342961552	364207	hypothetical protein	DownT12_DownT23_DownT13
CSUI_005469	-239086071611911	275835	srs domain-containing protein	DownT23_DownT13
CSUI_004543	-238038899472791	19925	transmembrane protein	DownT23_DownT13
CSUI_008181	-237942943535555	90347.6	dynein heavy chain	DownT12_DownT13
CSUI_009622	-237633790972054	1.25376e+08	hypothetical protein	DownT12_DownT13
CSUI_003660	-237467101386319	1251.35	cathepsin cpc1	DownT23_DownT13
CSUI_003405	-237290394475183	616838	hypothetical protein	DownT23_DownT13
CSUI_006580	-237262356023403	47008.5	transmembrane protein	DownT12_DownT23_DownT13
CSUI_009715	-237155929398492	471.026	hypothetical protein	DownT12_DownT23_DownT13
CSUI_010622	-237069418409709	1.44944e+08	hypothetical protein	DownT12_DownT13
CSUI_006321	-236820000097519	102722	microneme protein mic4	DownT23_DownT13
CSUI_010065	-236682525975511	181529	transmembrane protein	DownT12_DownT23_DownT13
CSUI_003922	-236620283488716	7.40178e+07	hypothetical protein	DownT23_DownT13
CSUI_001628	-236534862877061	169223	major facilitator family protein	DownT23_DownT13
CSUI_001461	-235944066021858	2.13123e+06	hypothetical protein	DownT12_DownT13
CSUI_011484	-235248632555816	0.000773960472812798	tyrosine kinase-like protein	DownT12_DownT13
CSUI_005794	-234578016436904	0.00111081707892926	hypothetical protein	DownT12_DownT13
CSUI_009597	-233626669236783	8.53782e+07	hypothetical protein	DownT12_DownT13
CSUI_009223	-233433121809224	1.33786e+09	transmembrane protein	DownT12_DownT13
CSUI_005155	-233402755797223	4899.18	pentatricopeptide repeat domain-containing protein	DownT12_DownT23_DownT13
CSUI_002801	-233010940772667	116337	acylglycerol	DownT12_DownT23_DownT13
CSUI_003595	-232116824383994	699665	hypothetical protein	DownT12_DownT13
CSUI_001193	-231333241480469	11403	transmembrane protein	DownT23_DownT13
CSUI_008328	-231137351733655	5243.14	hypothetical protein	DownT23_DownT13
CSUI_007008	-230590053939181	1.0241e+09	hypothetical protein	DownT12_DownT13
CSUI_002912	-230567096681568	53189.6	egf family domain-containing protein	DownT23_DownT13
CSUI_005307	-230394005621047	319145	hypothetical protein	DownT23_DownT13
CSUI_004542	-229442386334893	2.77815e+06	transmembrane protein	DownT23_DownT13
CSUI_005282	-228696631594577	1.00043e+06	hypothetical protein	DownT12_DownT23_DownT13
CSUI_003468	-228657754548533	1.58386e+06	microtubule associated protein spm2	DownT23_DownT13
CSUI_008282	-228162313873543	35282.1	3 5 -cyclic nucleotide phosphodiesterase domain-containing protein	DownT12_DownT13
CSUI_008823	-227933540812028	6.26687e+06	hypothetical protein	DownT12_DownT13
CSUI_005833	-227642803827646	2.1859e+06	pumilio-family rna binding repeat domain-containing	DownT23_DownT13
CSUI_004394	-227323452722741	38722.1	2-oxoglutarate e2 dihydrolipoamide succinyltransferase	DownT12_DownT23_DownT13
CSUI_002975	-227106486309009	307869	hypothetical protein	DownT12_DownT13
CSUI_009852	-227071662049943	177.414	transmembrane protein	DownT23_DownT13
CSUI_010311	-226959170918564	49148.6	sodium:neurotransmitter symporter family protein	DownT23_DownT13
CSUI_006436	-226745615224109	753190	ankyrin repeat-containing protein	DownT12_DownT13
CSUI_010907	-226506035039835	0.00021572017343538	calcium-dependent protein kinase cdpk3	DownT12_DownT13
CSUI_006046	-226158435086962	4.16794e+08	hypothetical protein	DownT12_DownT23_DownT13
CSUI_001668	-225583061988794	177.414	calcium-dependent protein kinase cdpk5	DownT12_DownT23_DownT13
CSUI_004098	-225562462999579	10473.6	transmembrane	DownT12_DownT13
CSUI_005715	-224998430262959	1.02686e+06	hypothetical protein	DownT23_DownT13
CSUI_009009	-224889427751003	0.000211073347943774	inner membrane complex protein	DownT23_DownT13
CSUI_003240	-224849223722287	4.17778e+06	lipase	DownT12_DownT23_DownT13
CSUI_005768	-224830836306717	1.08899e+08	hypothetical protein	DownT12_DownT23_DownT13
CSUI_011168	-224511884705047	296247	transmembrane protein	DownT23_DownT13
CSUI_003564	-224173623526339	362182	zinc finger (ccch type) motif-containing protein	DownT23_DownT13
CSUI_001081	-224012438554012	471.026	regulator of chromosome condensation repeat-containing protein	DownT12_DownT13
CSUI_004141	-223867381589328	57639.9	pan domain-containing protein	DownT12_DownT23_DownT13
CSUI_004655	-223600254503885	1.12695e+06	alveolin domain containing intermediate filament imc8	DownT12_DownT13
CSUI_006170	-223487866205502	62892.6	ubiquitin family protein	DownT12_DownT23_DownT13
CSUI_000889	-223442346421669	142637	inner membrane complex protein 19	DownT23_DownT13
CSUI_003520	-223209376433449	304831	microneme protein	DownT12_DownT23_DownT13
CSUI_010626	-222302553334648	73920.4	chaperone related protein	DownT23_DownT13
CSUI_009618	-222156734229718	140497	sag-related sequence srs22c	DownT23_DownT13
CSUI_006900	-222048147949346	3.29287e+06	high molecular mass nuclear	DownT12_DownT23_DownT13
CSUI_003656	-221716715953506	46114.9	heat shock protein hsp29	DownT23_DownT13
CSUI_001817	-221436542138153	1.11007e+07	hypothetical protein	DownT12_DownT13
CSUI_001601	-220855330238265	307869	proteophosphoglycan related	DownT23_DownT13
CSUI_005905	-220740219427903	5.47916e+07	hypothetical protein	DownT12_DownT13
CSUI_006631	-220648531734607	2.59874e+07	dullard family phosphatase domain-containing protein	DownT12_DownT23_DownT13
CSUI_003244	-220162885473794	7.03774e+06	myosin i	DownT23_DownT13
CSUI_011314	-219893799861697	1.77292e+09	sag-related sequence srs53f	DownT23_DownT13
CSUI_009830	-219812289140148	5.59614e+06	dna rna-binding protein alba	DownT12_DownT23_DownT13
CSUI_009971	-218618027216744	19925	hypothetical protein	DownT12_DownT23_DownT13
CSUI_009147	-218186171641307	7.57511e+07	ap2 domain transcription factor ap2viii-6	DownT12_DownT23_DownT13
CSUI_002994	-217772305434257	438.184	hypothetical protein	DownT23_DownT13
CSUI_000046	-217472212622896	1.00136e+07	hypothetical protein	DownT23_DownT13
CSUI_007238	-217445779407409	4.73569e+08	hypothetical protein	DownT23_DownT13
CSUI_010338	-217308160639776	3.11694e+09	hypothetical protein	DownT12_DownT13
CSUI_009483	-216963739914708	7841.63	hypothetical protein	DownT23_DownT13
CSUI_001744	-216847097682682	89594.3	zinc finger (ccch type) motif-containing protein	DownT23_DownT13
CSUI_009908	-216842649157192	1.86337e+08	hypothetical protein	DownT12_DownT13
CSUI_011189	-216722724271446	7.16921e+08	hypothetical protein	DownT12_DownT13
CSUI_010967	-216631639408369	7.09438e+09	chaperone related protein	DownT12_DownT13
CSUI_010725	-216532576373607	2.8634e+06	hypothetical protein	DownT23_DownT13
CSUI_007352	-215973724802246	1.47995e+06	hypothetical protein	DownT12_DownT23_DownT13
CSUI_000436	-215425435467454	3.88978e+07	hypothetical protein	DownT12_DownT13
CSUI_002021	-215000997276214	81028.8	hypothetical protein	DownT12_DownT13
CSUI_003661	-214923906867389	13289.7	microneme protein mic16	DownT23_DownT13
CSUI_003198	-214765859243908	4.33842e+08	p25-alpha family protein	DownT23_DownT13
CSUI_009727	-214736253303984	4.22077e+06	hypothetical protein	DownT12_DownT13
CSUI_001972	-214329669016952	148251	tubulin-tyrosine ligase family protein	DownT12_DownT23_DownT13
CSUI_001532	-214024924885246	8.66297e+07	srs domain-containing protein	DownT12_DownT13
CSUI_010184	-213670683012848	3.11461e+06	rhoptry neck protein	DownT12_DownT13
CSUI_007913	-213634543664216	3.63014e+07	hypothetical protein	DownT23_DownT13
CSUI_005541	-212646265362249	939827	hypothetical protein	DownT23_DownT13
CSUI_002366	-212408550233697	1.05226e+08	tbc domain-containing protein	DownT12_DownT13
CSUI_004376	-211764433195209	4.4061e+07	hypothetical protein	DownT23_DownT13
CSUI_002390	-211499055266678	320473	hypothetical protein	DownT12_DownT13
CSUI_009481	-211118689954561	7.28754e+06	hypothetical protein	DownT23_DownT13
CSUI_006047	-210688813481429	0.000612800668031085	srs domain-containing protein	DownT12_DownT13
CSUI_006899	-210452959537707	1.73843e+06	transmembrane protein	DownT12_DownT13
CSUI_009186	-209979638190765	5.22806e+06	ap2 domain transcription factor ap2viia-4	DownT23_DownT13
CSUI_004609	-209847562525331	4.25879e+09	hypothetical protein	DownT23_DownT13
CSUI_004404	-209658702693085	1.86707e+08	amine-terminal region of a tm vesicle-mediated sorter	DownT12_DownT13
CSUI_005941	-208821766015186	3.45686e+06	kringle domain-containing protein	DownT23_DownT13
CSUI_000865	-206927258509965	2.02897e+07	camp-dependent protein kinase regulatory	DownT23_DownT13
CSUI_008955	-206847654057843	3.45295e+08	hypothetical protein	DownT12_DownT13
CSUI_003351	-206825897104368	0.000124267639174368	srs domain-containing protein	DownT23_DownT13
CSUI_007391	-206438332170448	414.894	hypothetical protein	DownT23_DownT13
CSUI_001007	-206149094452307	8910.23	glideosome-associated protein with multiple-membrane spans gapm2b	DownT12_DownT23_DownT13
CSUI_006136	-205737751038322	1.19549e+08	kinesin motor domain-containing protein	DownT12_DownT13
CSUI_008233	-204863497573765	1.40718e+07	hypothetical protein	DownT23_DownT13
CSUI_009946	-204691396740682	8.43467e+09	hypothetical protein	DownT12_DownT13
CSUI_005769	-204567791308161	1.69298e+06	hypothetical protein	DownT23_DownT13
CSUI_002168	-204261100968101	2.75739e+08	hypothetical protein	DownT12_DownT13
CSUI_002809	-203960217243402	4621.48	hypothetical protein	DownT23_DownT13
CSUI_002205	-203884129808196	829232	transmembrane protein	DownT23_DownT13
CSUI_010537	-203757591703151	6.70408e+07	hypothetical protein	DownT12_DownT13
CSUI_007677	-203614774808424	5.38447e+07	hypothetical protein	DownT12_DownT13
CSUI_001498	-203462272871294	69279.7	dead deah box helicase domain-containing protein	DownT12_DownT13
CSUI_004745	-203219287869768	595484	aquaporin 1	DownT23_DownT13
CSUI_008617	-203160873874458	1.94603e+07	myosin light chain	DownT12_DownT13
CSUI_003830	-202772312894375	1.19774e+07	glycosyltransferase	DownT12_DownT13
CSUI_007674	-202216965799961	245798	translation initiation factor if-2	DownT23_DownT13
CSUI_003208	-202176222319402	5.03772e+09	hypothetical protein	DownT23_DownT13
CSUI_002364	-202018595190141	80424.9	membrane associated protein with a signal egf domain and 7 transmembrane domains at the c-terminus	DownT23_DownT13
CSUI_002663	-201971562579596	0.000221199631668207	transmembrane protein	DownT23_DownT13
CSUI_009902	-201833463284018	5.35484e+07	transmembrane	DownT23_DownT13
CSUI_005224	-201236561505237	0.000125920686396529	hypothetical protein	DownT23_DownT13
CSUI_005377	-201177955379725	2.24939e+09	myosin c	DownT12_DownT13
CSUI_009364	-201078505305915	19335.5	hypothetical protein	DownT23_DownT13
CSUI_009119	-201028354154315	361194	hypothetical protein	DownT23_DownT13
CSUI_004548	-200967488415553	6.29675e+06	hypothetical protein	DownT23_DownT13
CSUI_001167	-200868480920736	2.41618e+07	formin frm1	DownT23_DownT13
CSUI_003285	-200673896908137	3.68374e+09	hypothetical protein	DownT23_DownT13
CSUI_010964	-200628054641184	9.51167e+07	hypothetical protein	DownT23_DownT13
CSUI_011094	-200545154499848	33188.6	hypothetical protein	DownT23_DownT13
CSUI_005311	-200542567082618	88.2572	transmembrane protein	DownT23_DownT13
CSUI_007387	-200495943361677	1.08158e+07	sag-related sequence srs11	DownT23_DownT13
CSUI_010099	-200275321027854	1.29364e+06	rhoptry kinase family protein rop35	DownT23_DownT13
CSUI_008507	-200209147475476	4.3444e+08	hypothetical protein	DownT12_DownT13
CSUI_006365	-199978541249231	7390.52	piwi-like protein 4	DownT12_DownT13
CSUI_010580	-198335571818777	1.02848e+06	hypothetical protein	DownT23_DownT13
CSUI_006736	-198293940303856	0.000375020134337157	hypothetical protein	DownT12_DownT13
CSUI_001043	-197770116932492	1.18789e+08	neurofilament triplet protein	DownT12_DownT13
CSUI_002409	-197666758798874	1.14401e+08	srs domain-containing protein	DownT23_DownT13
CSUI_002537	-197627340060543	474306	hypothetical protein	DownT23_DownT13
CSUI_010697	-197517831259205	2.90036e+06	hypothetical protein	DownT23_DownT13
CSUI_005832	-196826288130273	308322	hypothetical protein	DownT23_DownT13
CSUI_000982	-196765401415729	150067	calcium binding egf domain-containing protein	DownT23_DownT13
CSUI_008865	-196710619871356	6.0822e+07	alveolin domain containing intermediate filament imc15	DownT23_DownT13
CSUI_002770	-196410875607796	7.95511e+08	proteophosphoglycan protein ppg4	DownT23_DownT13
CSUI_001504	-196216412045614	4.16812e+06	gliding-associated protein gap70	DownT23_DownT13
CSUI_000465	-196051503415749	188765	ap2 domain transcription factor ap2xi-1	DownT23_DownT13
CSUI_009208	-195944259398663	9.45286e+09	transmembrane protein	DownT23_DownT13
CSUI_001803	-195831569444796	214225	bestrophin	DownT23_DownT13
CSUI_000885	-195724844448396	17111.2	hypothetical protein	DownT23_DownT13
CSUI_005110	-195545407483695	3.00583e+06	multitransmembrane with signal peptide and gmgpp repeat at carboxy-terminus protein	DownT23_DownT13
CSUI_005135	-195234040563594	8.38192e+07	actin-related protein arp1	DownT12_DownT13
CSUI_005028	-195098543392853	1.04575e+07	hypothetical protein	DownT12_DownT13
CSUI_005802	-195042801510691	3.24113e+09	hypothetical protein	DownT12_DownT13
CSUI_009332	-195040248566295	0.000249710083326489	hypothetical protein	DownT12_DownT13
CSUI_005716	-194502240416761	2.47536e+07	hypothetical protein	DownT23_DownT13
CSUI_003862	-194486498169167	4.96998e+09	sodium:neurotransmitter symporter family protein	DownT12_DownT13
CSUI_010408	-194397407422164	0.00204269170580759	zinc finger protein	DownT12_DownT13
CSUI_005529	-194225377305421	414.894	hypothetical protein	DownT23_DownT13
CSUI_003506	-193941775621254	474306	hypothetical protein	DownT23_DownT13
CSUI_008601	-193260710121806	143730	zinc finger protein	DownT12_DownT13
CSUI_010578	-192689531116435	157272	sag-related sequence srs57	DownT23_DownT13
CSUI_003552	-192585540959562	3.68799e+06	hypothetical protein	DownT23_DownT13
CSUI_002410	-192134088609556	8.52459e+08	srs domain-containing protein	DownT23_DownT13
CSUI_002064	-191249264379063	3.2189e+07	rhoptry kinase family protein rop37 (incomplete catalytic triad)	DownT12_DownT13
CSUI_007411	-191025708225221	5.17365e+07	hypothetical protein	DownT23_DownT13
CSUI_009132	-191017874396593	8.78983e+07	hypothetical protein	DownT12_DownT13
CSUI_008777	-190829977990098	435768	guanylyl cyclase	DownT23_DownT13
CSUI_008695	-189829148810428	6727.87	hypothetical protein	DownT12_DownT13
CSUI_000658	-189732029921431	1.50492e+06	hypothetical protein	DownT12_DownT13
CSUI_001604	-189663643552446	4.46091e+06	kh domain containing	DownT12_DownT13
CSUI_006281	-189297005881716	2.37017e+08	srs domain-containing protein	DownT12_DownT13
CSUI_011224	-189292400583319	1.40154e+08	protein disulfide-isomerase domain-containing	DownT12_DownT13
CSUI_000873	-188940459273673	39106.7	gnat family protein	DownT23_DownT13
CSUI_000637	-188770501914094	84270.7	fusaric acid resistance-like protein	DownT23_DownT13
CSUI_009947	-188488083710563	2.89171e+07	srs domain-containing protein	DownT23_DownT13
CSUI_006269	-188455080216459	1.18352e+07	hypothetical protein	DownT23_DownT13
CSUI_005741	-188222528327253	2.90036e+06	rhoptry kinase family protein rop11 (incomplete catalytic triad)	DownT12_DownT13
CSUI_000322	-188060687465234	20278.8	sag-related sequence srs13	DownT23_DownT13
CSUI_009780	-187894268061293	8.45319e+09	fha domain-containing protein	DownT12_DownT13
CSUI_008265	-187771747901316	0.000169216482209096	hypothetical protein	DownT12_DownT13
CSUI_003877	-187583100182599	2.09708e+09	hypothetical protein	DownT12_DownT13
CSUI_000736	-187570156533965	0.000401994116427107	hypothetical protein	DownT23_DownT13
CSUI_006384	-187402302184096	0.00011670734861606	gyf domain protein	DownT12_DownT13
CSUI_004882	-187265255609127	392873	hypothetical protein	DownT12_DownT13
CSUI_003143	-187110102378876	5.59092e+07	hypothetical protein	DownT13
CSUI_010380	-187087551803461	0.000534515588514234	hypothetical protein	DownT23_DownT13
CSUI_002857	-186403770051141	0.00132060678281932	hypothetical protein	DownT23_DownT13
CSUI_005292	-186074246954776	1.91553e+09	rna binding protein	DownT12_DownT13
CSUI_000288	-186067786139615	40563	transmembrane protein	DownT23_DownT13
CSUI_011165	-185767102247598	625529	hypothetical protein	DownT13
CSUI_007417	-185572156338375	1.27774e+07	hypothetical protein	DownT12_DownT13
CSUI_001922	-185535910829226	2.02537e+06	zinc finger protein	DownT23_DownT13
CSUI_005455	-185501144351524	5.73473e+09	hypothetical protein	DownT12_DownT13
CSUI_004021	-185358096031537	3.4285e+06	rhoptry metalloprotease toxolysin tln1	DownT12_DownT13
CSUI_004924	-185136218431519	0.000950692984212695	hypothetical protein	DownT12_DownT13
CSUI_000335	-185104489709007	1.89032e+06	hypothetical protein	DownT12_DownT13
CSUI_010130	-185070713524252	9.51085e+06	camk camkl protein kinase	DownT12_DownT13
CSUI_008779	-184810936704884	1.60307e+07	metal cation zip family protein	DownT13
CSUI_002580	-184128334268478	989704	transmembrane protein	DownT13
CSUI_004294	-183702679024391	2.36062e+08	hypothetical protein	DownT23_DownT13
CSUI_006251	-183693082106578	595484	gap40 protein	DownT23_DownT13
CSUI_005437	-183469794368934	6.74006e+08	rhoptry protein rop14	DownT23_DownT13
CSUI_010647	-183248562809338	6.09643e+09	hypothetical protein	DownT13
CSUI_005914	-183119979962188	4.94888e+07	otu family cysteine protease	DownT23_DownT13
CSUI_011059	-181185734972704	1.4055e+09	tubulin-tyrosine ligase family protein	DownT23_DownT13
CSUI_009425	-181079039573619	1.60548e+07	hypothetical protein	DownT23_DownT13
CSUI_003538	-180755933043178	581598	kh domain-containing	DownT23_DownT13
CSUI_003644	-180506202416901	4.12601e+08	transmembrane protein	DownT13
CSUI_008078	-180412428528248	1.38697e+08	hypothetical protein	DownT23_DownT13
CSUI_001042	-180186804424882	8.00762e+06	hypothetical protein	DownT13
CSUI_010952	-180170314959312	1.20673e+06	hypothetical protein	DownT23_DownT13
CSUI_007445	-179351193521635	1.07338e+08	transmembrane protein	DownT12_DownT13
CSUI_003343	-178792430861653	174459	3 5 -cyclic nucleotide phosphodiesterase domain-containing protein	DownT23_DownT13
CSUI_000164	-178792033669398	5.93207e+06	hypothetical protein	DownT12_DownT13
CSUI_009678	-178472580588255	392873	hypothetical protein	DownT23_DownT13
CSUI_006399	-178235742204575	48666.5	hypothetical protein	DownT13
CSUI_009758	-177990892378599	3.03864e+08	hypothetical protein	DownT23_DownT13
CSUI_009546	-177727278626342	0.00123999691832763	serine threonine specific protein phosphatase	DownT12_DownT13
CSUI_007093	-177158650938739	18640.3	hypothetical protein	DownT23_DownT13
CSUI_000213	-176948552479462	9.32304e+09	transmembrane protein	DownT12_DownT13
CSUI_007659	-176174457192504	1.1389e+09	hypothetical protein	DownT13
CSUI_007477	-176145013091335	3.72653e+07	sag-related sequence srs53c	DownT13
CSUI_007094	-176038480415199	9.73412e+08	putative uncharacterized protein LOC106064751	DownT23_DownT13
CSUI_010534	-175884054250413	1.12898e+08	hypothetical protein	DownT12_DownT13
CSUI_007685	-175813739833211	3.31621e+07	tola protein	DownT12_DownT13
CSUI_008679	-175556646539479	2.01883e+09	hypothetical protein	DownT23_DownT13
CSUI_001031	-175223547052386	0.00211877497874715	guanylyl cyclase	DownT12_DownT13
CSUI_000884	-175071040664882	2.89276e+06	dna gyrase subunit a	DownT13
CSUI_001676	-174888694231098	8.9433e+07	pyruvate kinase	DownT12_DownT13
CSUI_000001	-174867065665657	3.68799e+06	kinesin heavy	DownT13
CSUI_007830	-174851664694831	2519.89	zinc finger ccch domain-containing protein 69-like isoform x1	DownT12_DownT13
CSUI_001328	-174811615408838	2.4515e+09	myb family dna-binding domain-containing protein	DownT13
CSUI_001326	-174673939495171	2.13254e+09	kelch repeat-containing protein	DownT12_DownT13
CSUI_002204	-174373928578467	0.000819010077659352	hypothetical protein	DownT12_DownT13
CSUI_004835	-174370741892426	7.1688e+06	hypothetical protein	DownT23_DownT13
CSUI_000307	-174326380054846	1.14847e+08	myosin h	DownT23_DownT13
CSUI_009929	-173875434562419	0.000192248131855508	specific serine endopeptidase	DownT23_DownT13
CSUI_005672	-173870222805099	8.72945e+09	rna pseudouridine synthase superfamily protein	DownT13
CSUI_001129	-173556422147312	1026.55	multi-pass transmembrane protein	DownT12_DownT13
CSUI_000564	-173523559966739	8705.26	hypothetical protein	DownT23_DownT13
CSUI_001218	-173396259452001	0.000111680097698825	hypothetical protein	DownT12_DownT13
CSUI_009821	-173037842720805	998832	zinc c3hc4 type (ring finger) domain-containing protein	DownT23_DownT13
CSUI_010806	-172572203001814	21624.7	hypothetical protein	DownT13
CSUI_004065	-172211550211274	66882.2	2og-fe oxygenase family protein	DownT23_DownT13
CSUI_005643	-172205704018886	1.60307e+07	retinitis pigmentosa gtpase regulator	DownT23_DownT13
CSUI_001110	-172055881212957	0.000411127846135628	hypothetical protein	DownT23_DownT13
CSUI_001887	-172029668012921	454651	hypothetical protein	DownT13
CSUI_007210	-171841056857097	4.23554e+07	calcium binding egf domain-containing protein	DownT12_DownT13
CSUI_004807	-171680507195453	394892	p25-alpha family	DownT23_DownT13
CSUI_010862	-171593471757755	5.06698e+06	hypothetical protein	DownT23_DownT13
CSUI_005085	-171592236717795	0.000196956407475045	hypothetical protein	DownT23_DownT13
CSUI_000219	-171346756758521	2.81044e+08	hypothetical protein	DownT23_DownT13
CSUI_008431	-171159945786579	4.0422e+08	dead deah box helicase domain-containing protein	DownT12_DownT13
CSUI_003938	-170977899804589	6.1679e+08	dolichyl-phosphate beta-glucosyltransferase	DownT13
CSUI_001021	-170898878895309	9.01937e+06	zinc finger fyve domain-containing protein 1-like	DownT12_DownT13
CSUI_002149	-170821828656498	392873	hypothetical protein	DownT12_DownT13
CSUI_000275	-170576236948448	24820.6	hypothetical protein	DownT12_DownT13
CSUI_001856	-170306131214523	255862	atpase family associated with various cellular activities subfamily protein	DownT13
CSUI_003545	-169945315301693	8.92822e+06	rhoptry neck protein ron5	DownT12_DownT13
CSUI_005199	-169338428808156	1.43598e+06	hypothetical protein	DownT23_DownT13
CSUI_007562	-169043987877274	5.59092e+07	hypothetical protein	DownT13
CSUI_000106	-169029226404517	64149.3	proteophosphoglycan related protein	DownT23_DownT13
CSUI_005485	-168957528474554	0.000232991293600935	imc sub-compartment protein isp3	DownT12_DownT13
CSUI_002494	-168922153286476	1.0654e+09	doublecortin	DownT23_DownT13
CSUI_008732	-168592921765611	9.82779e+08	hypothetical protein	DownT13
CSUI_003177	-168327478285601	4.70421e+08	ap2 domain transcription factor ap2xii-8	DownT13
CSUI_001196	-168138300498449	5.11261e+06	chromosome condensation regulator repeat protein	DownT13
CSUI_005415	-168055386496406	1.2813e+06	hypothetical protein	DownT23_DownT13
CSUI_003414	-167810606013197	0.000100491148049967	hypothetical protein	DownT23_DownT13
CSUI_007103	-167636252034209	1.06766e+07	kazal-type serine protease inhibitor domain-containing protein	DownT23_DownT13
CSUI_008439	-167610052201455	1.56456e+07	transmembrane	DownT23_DownT13
CSUI_006043	-167597009132413	0.00019473515712563	myosin light chain 2	DownT12_DownT13
CSUI_002613	-167591010666622	6.92329e+07	hypothetical protein	DownT12_DownT13
CSUI_009667	-167499697621499	1.64519e+06	egf family domain-containing protein	DownT13
CSUI_000651	-167192849705277	1.02965e+06	ap2 domain transcription factor ap2viia-6	DownT23_DownT13
CSUI_003504	-167104960264574	8.00304e+07	putative protein s-acyltransferase 23	DownT12_DownT13
CSUI_003045	-166979242322191	616838	nucleosome assembly protein	DownT13
CSUI_007228	-166846114368462	0.0011101265110851	hypothetical protein	DownT12_DownT13
CSUI_002154	-166795425377827	1.09401e+09	hypothetical protein	DownT12_DownT13
CSUI_011200	-166783727768958	5.09418e+09	hypothetical protein	DownT12_DownT13
CSUI_001098	-166748273540428	3.47617e+06	apical membrane antigen 1 domain-containing protein	DownT23_DownT13
CSUI_001789	-165918340357087	7.28754e+06	hypothetical protein	DownT13
CSUI_000940	-165700644032344	1.07616e+07	transmembrane protein	DownT13
CSUI_002824	-165656011996061	1.22857e+07	transmembrane protein	DownT13
CSUI_010871	-165611994667085	0.0265843327284453	transmembrane protein	DownT12_DownT13
CSUI_005021	-165365695131498	587.66	hypothetical protein	DownT13
CSUI_005983	-165186158520676	0.000115329766500584	protein phosphatase 2c domain-containing protein	DownT12_DownT13
CSUI_009133	-165085870058591	1.17596e+09	hypothetical protein	DownT13
CSUI_010557	-165047955027868	5.23252e+06	catalase	DownT13
CSUI_003384	-164943141700444	0.000248979064713399	polycystin cation channel protein	DownT23_DownT13
CSUI_005803	-164902854191779	6.38455e+09	hypothetical protein	DownT23_DownT13
CSUI_003167	-164195077684243	9.0145e+07	f-box protein	DownT13
CSUI_000435	-164029796975282	53189.6	hypothetical protein	DownT23_DownT13
CSUI_010884	-163514125076635	1.91877e+06	dense granule protein gra12	DownT13
CSUI_007683	-163332719164959	4.62439e+06	hypothetical protein	DownT13
CSUI_001932	-163285007342187	0.0349389937809288	transmembrane protein	DownT23_DownT13
CSUI_010773	-163273169665319	5.66549e+07	coronin	DownT13
CSUI_006800	-163219623836766	1.79562e+08	14-3-3 superfamily protein	DownT13
CSUI_010438	-163204026972741	0.00131056193779058	rna recognition motif-containing protein	DownT12_DownT13
CSUI_003647	-163023819434207	0.000412304482635934	cation channel family transporter	DownT12_DownT13
CSUI_002843	-163012251250217	1.41253e+07	flavodoxin domain-containing protein	DownT13
CSUI_002237	-162707022459127	0.000266494065233797	hypothetical protein	DownT23_DownT13
CSUI_006472	-162603276778366	6.74006e+08	hypothetical protein	DownT13
CSUI_011482	-162566838316866	4.37288e+09	hypothetical protein	DownT12_DownT13
CSUI_011194	-162318623816702	0.00036355496828981	rhoptry kinase family protein	DownT12_DownT13
CSUI_009175	-162314578858356	2.67437e+09	hypothetical protein	DownT12_DownT13
CSUI_001099	-162228043049696	989704	class v superfamily protein	DownT12_DownT13
CSUI_003864	-162009715890793	177.414	alveolin domain containing intermediate filament imc12	DownT23_DownT13
CSUI_002728	-161715996904349	2.61074e+06	hypothetical protein	DownT12_DownT13
CSUI_005979	-161632680716308	2.15655e+06	rhoptry kinase family protein rop11 (incomplete catalytic triad)	DownT12_DownT13
CSUI_006030	-161583889118753	525224	hypothetical protein	DownT23_DownT13
CSUI_003745	-161306254666593	0.0259153910576944	hypothetical protein	DownT23_DownT13
CSUI_010358	-161226157246465	1.12898e+08	hypothetical protein	DownT13
CSUI_007035	-160652466511541	198434	hypothetical protein	DownT13
CSUI_008239	-160527226735718	1.58113e+08	hypothetical protein	DownT12_DownT13
CSUI_000994	-159793177827027	0.000292484928280966	endonuclease exonuclease phosphatase family protein	DownT12_DownT13
CSUI_010288	-159510426446336	1.43725e+08	hypothetical protein	DownT13
CSUI_004033	-159468022379604	8.38707e+07	hypothetical protein	DownT13
CSUI_003025	-159313025061206	1.03883e+09	hypothetical protein	DownT13
CSUI_003459	-159081817140356	4904.94	transmembrane protein	DownT13
CSUI_010529	-158987418572804	1.79324e+08	srs domain-containing protein	DownT13
CSUI_005723	-158862130129962	4.09874e+06	hypothetical protein	DownT23_DownT13
CSUI_005503	-158675082601157	90347.6	hypothetical protein	DownT23_DownT13
CSUI_004691	-158343367456047	1.31282e+09	hypothetical protein	DownT23_DownT13
CSUI_006067	-158243067136475	11435.3	toxolysin tln4	DownT13
CSUI_001044	-158192545963192	7.70954e+09	neurofilament triplet protein m	DownT12_DownT13
CSUI_006156	-157582766812858	0.00254652571523077	imc sub-compartment protein isp1	DownT12_DownT13
CSUI_003179	-157415379379089	9.85757e+06	hypothetical protein	DownT13
CSUI_001644	-157400604079519	14730	hypothetical protein	DownT13
CSUI_010828	-157154214588519	0.000255854408954045	3 --cyclic-nucleotide	DownT12_DownT13
CSUI_002319	-156839041637911	1.19774e+07	cam cdpk	DownT13
CSUI_010841	-156182945263192	6.71212e+06	plectin	DownT12_DownT13
CSUI_009166	-156134285636305	5.77071e+06	magnesium transporter nipa	DownT13
CSUI_003918	-155994337460001	1.90951e+06	hypothetical protein	DownT13
CSUI_000463	-155606863063552	1.96395e+08	sodium:neurotransmitter symporter family protein	DownT12_DownT13
CSUI_008997	-155313581404606	5.65506e+06	hypothetical protein	DownT13
CSUI_004410	-155255758544074	773.596	rhomboid protease rom4	DownT23_DownT13
CSUI_002713	-155008949659938	6.57089e+08	ubiquitin domain at the c- related	DownT13
CSUI_003813	-154863041447855	0.00010124235097465	macro domain-containing protein	DownT12_DownT13
CSUI_009762	-154381854223726	2.13982e+08	hypothetical protein	DownT13
CSUI_004444	-154266910698747	5.57467e+07	sag-related sequence srs26i	DownT13
CSUI_006107	-153962602163986	1.00136e+07	multi-pass transmembrane protein	DownT13
CSUI_005971	-153762701952456	1.05897e+09	calpain family cysteine protease domain-containing protein	DownT12_DownT13
CSUI_000650	-153232920554984	586270	family rna methyltransferase	DownT13
CSUI_007287	-152902945679505	0.000120778216738767	hypothetical protein	DownT23_DownT13
CSUI_006435	-152612939180684	5.11963e+06	transmembrane protein	DownT13
CSUI_002088	-152541769794897	1.18352e+07	transmembrane protein	DownT13
CSUI_011457	-152439183108933	0.041341131824428	hypothetical protein	DownT23_DownT13
CSUI_008167	-152403074270261	0.00010357568660279	hypothetical protein	DownT23_DownT13
CSUI_002352	-152344803071029	2.0826e+07	galactose oxidase	DownT13
CSUI_010431	-152119973456522	0.000981083403636103	cyclin2 related protein	DownT12_DownT13
CSUI_003142	-151997933073024	1.67479e+09	hypothetical protein	DownT12_DownT13
CSUI_000628	-151776556147773	7.40326e+06	transmembrane protein	DownT13
CSUI_003092	-151730620361317	8.00762e+06	sag-related sequence srs17a	DownT13
CSUI_005294	-150999812429272	1.36456e+08	tubulin gtpase domain-containing protein	DownT13
CSUI_007466	-150761051452132	187523	transmembrane protein	DownT13
CSUI_005951	-150669349136788	1.1574e+09	hypothetical protein	DownT13
CSUI_002921	-150059233641006	2.34596e+06	rhoptry kinase family protein rop35	DownT23_DownT13
CSUI_006117	-149970490253893	6.78564e+06	hypothetical protein	DownT13
CSUI_001265	-149825567505923	1.53634e+09	hypothetical protein	DownT13
CSUI_004027	-149629023186864	0.00139232528926778	imc-associated protein 1	DownT12_DownT13
CSUI_010835	-149500347795664	5.43464e+08	hypothetical protein	DownT12_DownT13
CSUI_005542	-149261844133667	0.000505908246657634	ankyrin repeat-containing protein	DownT13
CSUI_010376	-149090103190336	0.000300635968116407	zn-finger in ran binding protein and others domain-containing protein	DownT12_DownT13
CSUI_001918	-149045036712754	6.10963e+07	hypothetical protein	DownT12_DownT13
CSUI_003788	-149038841495933	4.44731e+06	srs domain-containing protein	DownT13
CSUI_003174	-148925192691393	0.0119783943218615	hypothetical protein	DownT12_DownT13
CSUI_008504	-148785480393759	0.0053760983825224	transmembrane protein	DownT23_DownT13
CSUI_000831	-148764466755396	4.77351e+09	c2 domain-containing protein	DownT12_DownT13
CSUI_001086	-148747702192646	139956	cytidine and deoxycytidylate deaminase zinc-binding region domain-containing protein	DownT13
CSUI_009123	-148716278614512	3.76287e+07	major facilitator superfamily	DownT13
CSUI_009292	-148516416858047	2.50529e+08	rhoptry metalloprotease toxolysin tln1	DownT12_DownT13
CSUI_002201	-148426032518162	1.26562e+08	hypothetical protein	DownT13
CSUI_005473	-147948475992317	1.89344e+09	sag-related sequence srs28	DownT13
CSUI_009563	-147862700065082	2.90036e+06	hypothetical protein	DownT13
CSUI_008476	-147763651474979	2.59999e+09	hypothetical protein	DownT12_DownT13
CSUI_006455	-147449808976203	6.22415e+06	rna recognition motif-containing protein	DownT23_DownT13
CSUI_000788	-147023909984882	1.50995e+07	hypothetical protein	DownT13
CSUI_000872	-147023463146434	4.86478e+06	hypothetical protein	DownT23_DownT13
CSUI_005226	-146892816584488	30247.8	hypothetical protein	DownT13
CSUI_003011	-146736852900836	0.00163349424733963	atp-dependent rna helicase	DownT12_DownT13
CSUI_002339	-146596672882168	662834	hypothetical protein	DownT13
CSUI_001483	-146340024355352	80299.9	hypothetical protein	DownT13
CSUI_005283	-146077195784027	1.43837e+09	hypothetical protein	DownT23_DownT13
CSUI_009565	-146002920571684	1.87339e+08	hypothetical protein	DownT23_DownT13
CSUI_003670	-145890631937492	3.56553e+08	hypothetical protein	DownT13
CSUI_001907	-145761267240793	0.000111038351987843	helicase sen1-like	DownT12_DownT13
CSUI_000169	-145751562126261	1.66004e+06	ost-hth associated domain protein	DownT23_DownT13
CSUI_005244	-145612392528038	6.64617e+06	hypothetical protein	DownT13
CSUI_006171	-145257648251584	5.23967e+06	hypothetical protein	DownT12_DownT13
CSUI_001478	-144660638942435	4.5988e+06	transmembrane protein	DownT23_DownT13
CSUI_008493	-144434695482789	1.42062e+09	phd finger protein br140 lin	DownT13
CSUI_002855	-144353426738102	30596.1	hydrolase family or acyltransferase protein	DownT13
CSUI_004619	-144060073520663	0.000218462692860779	transmembrane protein	DownT13
CSUI_005453	-143965860215454	0.000248788122436376	hypothetical protein	DownT12_DownT13
CSUI_009164	-143655505157642	1.08899e+08	inner membrane complex protein 18	DownT13
CSUI_009631	-143580263931464	6.98679e+06	sag-related sequence srs11	DownT13
CSUI_007656	-143362474810853	38715.9	histone deacetylase hdac5	DownT13
CSUI_008863	-143226824863611	1.23665e+06	hypothetical protein	DownT13
CSUI_010686	-142825187044255	6.75296e+08	hypothetical protein	DownT13
CSUI_003182	-142743937048491	1.99569e+09	cmgc kinase	DownT13
CSUI_000294	-142530931796912	0.00813379840852311	hypothetical protein	DownT12_DownT13
CSUI_004445	-142191630749786	2.91392e+07	transmembrane protein	DownT13
CSUI_005456	-141967261215615	3.54501e+09	hypothetical protein	DownT12_DownT13
CSUI_000625	-141927533940648	5.96077e+08	transmembrane protein	DownT12_DownT13
CSUI_002082	-141691002414874	1.34676e+08	fusaric acid resistance-like protein	DownT13
CSUI_003127	-141388987395921	0.000440579465728216	ph domain protein	DownT12_DownT13
CSUI_002913	-141049823436898	4.68631e+09	egf family domain-containing protein	DownT13
CSUI_004491	-140906011525953	0.0118403337866488	ap2 domain transcription factor ap2viia-4	DownT12_DownT13
CSUI_003491	-140534867586672	1.30579e+08	hypothetical protein	DownT13
CSUI_004844	-140448215525287	5.88338e+06	hypothetical protein	DownT13
CSUI_002302	-140265758941117	4.53941e+09	ap2 domain transcription factor ap2ix-7	DownT13
CSUI_008004	-140249561584615	3.8015e+09	hypothetical protein	DownT12_DownT13
CSUI_001322	-140232705472738	0.00245467267638214	dense granule protein gra12	DownT12_DownT13
CSUI_005822	-140052455701113	2624.45	diacylglycerol kinase	DownT13
CSUI_006103	-140012131858374	6.24247e+08	hypothetical protein	DownT12_DownT13
CSUI_002761	-139838630898768	1.34044e+07	hypothetical protein	DownT23_DownT13
CSUI_003227	-139355060218978	5.82137e+07	hypothetical protein	DownT13
CSUI_005351	-139253161563209	4.6269e+08	cytochrome p450 superfamily protein	DownT13
CSUI_006334	-139230301580096	4.96998e+09	ppg3	DownT13
CSUI_007520	-139222985651256	4.05342e+08	hypothetical protein	DownT13
CSUI_003554	-139167637071071	2.40506e+08	guanylyl cyclase	DownT12_DownT13
CSUI_002946	-138679551323536	1.63611e+08	hypothetical protein	DownT12_DownT13
CSUI_003796	-138671591777213	3.91795e+07	muts domain protein	DownT13
CSUI_010021	-138669587520546	0.00184488274330337	hypothetical protein	DownT12_DownT13
CSUI_011152	-138641936363176	0.000460728847990765	hypothetical protein	DownT13
CSUI_001978	-138531588172479	0.000118080074846456	gda1 cd39 (nucleoside phosphatase) family protein	DownT12_DownT13
CSUI_002596	-138529157917172	605709	hypothetical protein	DownT13
CSUI_011207	-138434228312221	1.3962e+09	hypothetical protein	DownT23_DownT13
CSUI_003330	-137777623392307	0.00401429344718349	starch binding domain-containing protein	DownT23_DownT13
CSUI_000260	-137642060180799	8.72535e+06	transmembrane protein	DownT12_DownT13
CSUI_009488	-137490398031661	0.000154339220983705	armadillo interacting protein	DownT13
CSUI_007370	-137472291434092	0.00130478127687203	hypothetical protein	DownT12_DownT13
CSUI_007632	-137341235296255	1.41959e+09	transmembrane protein	DownT12_DownT13
CSUI_003681	-137249212576811	1.67899e+08	surface antigen 2	DownT13
CSUI_006563	-137232347743311	0.0133716613847314	calcium-dependent protein kinase cdpk9	DownT23_DownT13
CSUI_009653	-136964201692437	0.00281774407974689	hypothetical protein	DownT12_DownT13
CSUI_003906	-136488920129175	0.000100484151974189	hypothetical protein	DownT12_DownT13
CSUI_008795	-136195664434103	9.86606e+07	rna cap guanine-n2 methyltransferase	DownT13
CSUI_010082	-136057590077977	5.47754e+09	hypothetical protein	DownT13
CSUI_001491	-135796193606929	1.61038e+06	hypothetical protein	DownT23_DownT13
CSUI_009198	-135716713602972	0.00521369842692035	retrotransposon gag protein	DownT12_DownT13
CSUI_009714	-135550966039999	8.84765e+09	tetratricopeptide repeat-containing protein	DownT13
CSUI_003084	-135386512604963	5.1987e+08	duf51 family protein	DownT13
CSUI_003010	-135237833756528	0.000599754031530337	hypothetical protein	DownT13
CSUI_011265	-135175284595932	5.97867e+07	integral membrane gns1 sur4 family protein	DownT13
CSUI_004208	-135060700576765	9.04908e+06	hypothetical protein	DownT12_DownT13
CSUI_004318	-134955805961402	0.00894673895530912	hypothetical protein	DownT13
CSUI_008336	-134871979674862	7.80677e+09	hypothetical protein	DownT12_DownT13
CSUI_005185	-134713601545749	2.67784e+09	hypothetical protein	DownT13
CSUI_000464	-134674144267306	2.28787e+08	proteophosphoglycan related	DownT12_DownT13
CSUI_005104	-134528718811877	0.000116200669224905	zinc finger (ccch type) motif-containing protein	DownT12_DownT13
CSUI_005430	-134487679707974	0.000112074268758315	hypothetical protein	DownT13
CSUI_000671	-134346087055338	2.58653e+07	pik3r4 kinase-related protein	DownT13
CSUI_002875	-134303607830947	4.37418e+08	3 5 -cyclic nucleotide phosphodiesterase domain-containing protein	DownT13
CSUI_001605	-134184044632348	6.08124e+06	subtilisin sub1	DownT13
CSUI_000034	-133743298560461	9.45359e+06	sag-related sequence srs53c	DownT13
CSUI_004116	-133621260374589	4.27607e+09	dna-directed rna polymerase alpha chain rpoa	DownT13
CSUI_007963	-133581844335174	2.58862e+08	hypothetical protein	DownT13
CSUI_007679	-133477733295741	9.17442e+07	sag-related sequence srs53a	DownT13
CSUI_007962	-133189254399132	4.25864e+06	hypothetical protein	DownT13
CSUI_003734	-133099405557493	122461	apical cap protein 1	DownT13
CSUI_002853	-132752979350568	4.5079e+06	tsp1 domain-containing protein tsp12 related	DownT13
CSUI_009011	-132540563720473	2.4973e+09	srs domain-containing protein	DownT13
CSUI_009839	-132429037499256	3.35293e+07	apicomplexan specific related	DownT13
CSUI_004108	-132324736263727	1.83788e+07	ap2 domain transcription factor ap2viia	DownT23_DownT13
CSUI_002108	-132224835359593	0.00619440153583726	hypothetical protein	DownT12_DownT13
CSUI_002984	-132176575318701	1.39742e+09	hypothetical protein	DownT12_DownT13
CSUI_002651	-131923932700462	0.0012988422650399	sugar transport protein	DownT12_DownT13
CSUI_002905	-131644889791287	0.000106180550641106	collagen alpha-1 related protein	DownT13
CSUI_009986	-131504769775658	4.99761e+09	hypothetical protein	DownT13
CSUI_005177	-131495597226063	0.0118403337866488	hypothetical protein	DownT12_DownT13
CSUI_009204	-131278421367641	1.0653e+07	hypothetical protein	DownT13
CSUI_000930	-131070083274551	0.00929436325373222	hypothetical protein	DownT23_DownT13
CSUI_010058	-130963320066098	1.26663e+07	hypothetical protein	DownT13
CSUI_010309	-130782796482048	3.61762e+09	elmo ced-12 family protein	DownT13
CSUI_010883	-130532346555216	6.72733e+09	hypothetical protein	DownT23_DownT13
CSUI_002363	-130528327009655	264587	zn-finger in ran binding protein and others domain-containing protein	DownT13
CSUI_001941	-130181373951605	0.000144923920935169	hypothetical protein	DownT13
CSUI_006284	-130094907936051	1.48591e+09	molybdopterin guanine dinucleotide synthesis protein b	DownT13
CSUI_002917	-130049524523891	8.27998e+09	dna polymerase phi subunit	DownT13
CSUI_007758	-129492906227598	2.67437e+09	hypothetical protein	DownT13
CSUI_009985	-129452446857415	5.89951e+08	amine-terminal region of a tm vesicle-mediated sorter	DownT12_DownT13
CSUI_003284	-129436666807944	5.3842e+06	hypothetical protein	DownT13
CSUI_003250	-129251852479879	57897.4	hypothetical protein	DownT13
CSUI_011243	-129247177303309	1.88934e+09	hypothetical protein	DownT23_DownT13
CSUI_009426	-129018406029332	1.06875e+09	srs domain-containing protein	DownT23_DownT13
CSUI_007906	-128973500372326	3.88292e+07	chitinase-like protein clp1	DownT13
CSUI_002130	-128363293463021	5.01388e+07	3 saliva family protein	DownT13
CSUI_008756	-128103226700809	0.00589653125717681	hypothetical protein	DownT13
CSUI_008116	-128082638141781	0.00654212353679272	sodium:neurotransmitter symporter family protein	DownT23_DownT13
CSUI_004200	-128060455775223	1.83e+08	cell cycle regulator with zn-finger domain-containing protein	DownT13
CSUI_005904	-127871830844621	2.85734e+09	hypothetical protein	DownT13
CSUI_009424	-127796539298011	7.62459e+06	srs domain-containing protein	DownT13
CSUI_000216	-127731767672433	0.000306541068737099	pan domain-containing protein	DownT13
CSUI_009265	-127710160907972	2.80807e+08	hypothetical protein	DownT23_DownT13
CSUI_001585	-127537133689684	0.0170256088156091	hypothetical protein	DownT23_DownT13
CSUI_001679	-127140440235477	1.01608e+08	zinc finger protein	DownT13
CSUI_011385	-127046986716683	0.00410810303773603	abc transporter transmembrane region domain-containing protein	DownT12_DownT13
CSUI_000336	-126835985541836	2.28559e+06	down-regulated in metastasis protein	DownT23_DownT13
CSUI_001734	-126806109273973	2.62229e+08	protein phosphatase 2c domain-containing protein	DownT13
CSUI_007278	-126703384386204	864303	pumilio-family rna binding repeat-containing protein	DownT13
CSUI_003156	-126292804271642	611911	ddhd domain-containing protein	DownT12_DownT13
CSUI_001346	-126122655560183	0.00251317348880486	hypothetical protein	DownT12_DownT13
CSUI_001870	-126100564347319	6.22586e+08	esterase lipase thioesterase domain-containing protein	DownT12_DownT13
CSUI_009884	-126044818054013	0.00057471982564091	retrotransposon ty3-gypsy subclass	DownT12_DownT13
CSUI_009668	-125860497551514	1.90893e+07	protein kinase (incomplete catalytic triad)	DownT12_DownT13
CSUI_008487	-125751014299508	4.82351e+09	hypothetical protein	DownT13
CSUI_003327	-125696131558124	0.000255854408954045	transmembrane protein	DownT12_DownT13
CSUI_009001	-125624135373675	1.34505e+09	transmembrane protein	DownT13
CSUI_003537	-125547571248335	158976	hypothetical protein	DownT13
CSUI_005968	-125442788742679	2.84073e+06	transmembrane protein	DownT13
CSUI_002371	-125426969272298	7.4326e+09	serine-rich adhesin platelets domain-containing	DownT13
CSUI_000967	-125347320053084	0.00213038785802226	rna recognition motif-containing protein	DownT12_DownT13
CSUI_009165	-125267871756579	0.0305538652968006	hypothetical protein	DownT12_DownT13
CSUI_010381	-125254060810448	8.6451e+08	hypothetical protein	DownT13
CSUI_008807	-125240159414842	0.00561347090148327	kelch repeat protein	DownT12_DownT13
CSUI_010504	-125003066739478	4.45096e+09	dna-directed rna polymerase i rpa1	DownT13
CSUI_010321	-124518622684406	0.00124223251768559	hypothetical protein	DownT13
CSUI_003181	-124492600282593	2.95559e+07	myosin light chain mlc1	DownT13
CSUI_009596	-124380302677094	7.53271e+06	hypothetical protein	DownT23_DownT13
CSUI_001305	-124350255906951	4.93466e+09	endonuclease exonuclease phosphatase family protein	DownT13
CSUI_009163	-124224811274198	0.000226367243864739	hypothetical protein	DownT13
CSUI_008363	-123771909566684	0.000284785449009651	hypothetical protein	DownT13
CSUI_009604	-123735583477186	0.00809800335747327	microneme protein	DownT12_DownT13
CSUI_005952	-123607911084999	0.00092237676991749	rrp15p	DownT13
CSUI_010768	-123574918638862	640453	hypothetical protein	DownT13
CSUI_002327	-123563880433932	7.00857e+09	hypothetical protein	DownT23_DownT13
CSUI_003699	-123441779739839	0.000333936563799425	hypothetical protein	DownT13
CSUI_004199	-123352078136097	0.000939727934375413	hypothetical protein	DownT13
CSUI_000710	-123272019023155	3377.56	3 5 -cyclic nucleotide phosphodiesterase domain-containing protein	DownT13
CSUI_007296	-123088320299006	0.00117168140629611	hypothetical protein	DownT12_DownT13
CSUI_009638	-122860235133001	0.00472007909290263	hypothetical protein	DownT23_DownT13
CSUI_001364	-122854954724248	43969.3	hypothetical protein	DownT13
CSUI_002993	-122759386145642	0.00220688013202909	hypothetical protein	DownT12_DownT13
CSUI_005229	-122759081505041	2.68449e+06	hypothetical protein	DownT13
CSUI_000803	-122522729182959	0.000132891918954401	hypothetical protein	DownT13
CSUI_007289	-122394473982828	4.83311e+06	hypothetical protein	DownT13
CSUI_007921	-122132756083474	4.99212e+07	fad binding domain-containing protein	DownT13
CSUI_005190	-122048038526205	3.93985e+06	hypothetical protein	DownT13
CSUI_000308	-121797385030501	5.64307e+09	fatc domain-containing protein	DownT13
CSUI_001958	-121796552644335	1.26785e+06	tetratricopeptide repeat-containing protein	DownT13
CSUI_009273	-121535424665639	989542	protein phosphatase 2c domain-containing protein	DownT13
CSUI_010948	-121458921177177	0.00466476534490143	hypothetical protein	DownT12_DownT13
CSUI_003518	-121139477861467	1.64405e+09	hypothetical protein	DownT12_DownT13
CSUI_003805	-120989052945188	0.0155638654284515	cyclin 4	DownT12_DownT13
CSUI_009655	-120719854945697	0.000156131421462359	hypothetical protein	DownT13
CSUI_008364	-120601660829218	1.40301e+07	protein phosphatase 2c domain-containing protein	DownT13
CSUI_004564	-120358421705459	4.48154e+08	hypothetical protein	DownT13
CSUI_006040	-120266249115563	0.00150193941472737	hypothetical protein	DownT12_DownT13
CSUI_001033	-120236219211058	4.08077e+08	translation initiation factor eif3 subunit	DownT13
CSUI_000727	-120171635696434	2.79351e+08	egf family domain-containing protein	DownT13
CSUI_000143	-119800320652814	1.26598e+09	hypothetical protein	DownT13
CSUI_003685	-119614307912491	0.000139797561771466	dynein light intermediate	DownT12_DownT13
CSUI_010422	-119371089272648	1.03955e+09	hypothetical protein	DownT23_DownT13
CSUI_000298	-119360838698416	3.67567e+09	glideosome-associated protein with multiple-membrane spans gapm3	DownT13
CSUI_003338	-119289191623214	0.000543926267922833	transmembrane protein	DownT13
CSUI_006282	-119188867616577	1.89353e+08	srs domain-containing protein	DownT13
CSUI_000626	-118940246910228	0.000370754988827767	hypothetical protein	DownT13
CSUI_010803	-118913215780462	0.00129372436503566	hypothetical protein	DownT12_DownT13
CSUI_005423	-118910019035433	0.00219569962261199	hypothetical protein	DownT13
CSUI_005573	-118582157343001	0.00323449545426514	tyrosine kinase-like protein	DownT13
CSUI_007652	-118401691980014	0.00216212732850812	alveolin domain containing intermediate filament imc11	DownT13
CSUI_009752	-118277351133539	7.08927e+08	transmembrane protein	DownT13
CSUI_004467	-118262315065892	2.52153e+07	calreticulin family protein	DownT13
CSUI_001715	-118182792139992	0.0007321733453025	hypothetical protein	DownT13
CSUI_001614	-118135199300294	0.000137442256801466	phosphatidylinositol 3- and 4-kinase	DownT13
CSUI_008202	-117899990680658	1.80398e+09	transmembrane protein	DownT13
CSUI_005697	-117665376737847	9.54775e+07	hypothetical protein	DownT23_DownT13
CSUI_009968	-117630450429299	2.92015e+07	hypothetical protein	DownT13
CSUI_009554	-117570522707212	3.76418e+08	hypothetical protein	DownT12_DownT13
CSUI_009634	-117494707376983	0.000214450393571116	hypothetical protein	DownT13
CSUI_005090	-117016436103191	1.47209e+08	hypothetical protein	DownT13
CSUI_009837	-116835807317255	2.47746e+07	endonuclease exonuclease phosphatase domain-containing protein	DownT13
CSUI_006681	-116714033540682	0.00746610242351154	proteophosphoglycan related protein	DownT13
CSUI_000656	-116548094323132	1.23395e+09	aurora kinase	DownT12_DownT13
CSUI_004081	-116327437335472	0.00162588727066017	8-amino-7-oxononanoate synthase	DownT12_DownT13
CSUI_009538	-116087495904919	5.58276e+08	atpase histidine kinase dna gyrase b hsp90 domain-containing protein	DownT13
CSUI_009932	-116003965170019	0.000105886195893333	zinc c3hc4 type (ring finger) domain-containing protein	DownT13
CSUI_006526	-115921799737277	0.000215629337982329	ap2 domain transcription factor ap2x-8	DownT13
CSUI_002148	-115881341141725	4.04409e+06	cmgc mapk family mapk-1	DownT13
CSUI_005915	-115726742311582	0.00445990903627921	s1 rna binding domain-containing protein	DownT23_DownT13
CSUI_009767	-115635318094594	2.14612e+07	rna-binding protein nova-1	DownT13
CSUI_000151	-115547036833596	5.23014e+07	camk cdpk protein kinase	DownT13
CSUI_011112	-115527664584069	0.0031536946065189	hypothetical protein	DownT12_DownT13
CSUI_009240	-115479147880201	0.00115092060702435	b-box zinc finger domain-containing protein	DownT12_DownT13
CSUI_006012	-115457127854985	0.00040056806851913	hypothetical protein	DownT13
CSUI_005158	-115357918404921	3.18642e+06	hypothetical protein	DownT13
CSUI_001735	-115352454687853	3.76371e+08	isoleucyl-trna synthetase family protein	DownT13
CSUI_004261	-115329662035041	0.000898187531042999	hypothetical protein	DownT12_DownT13
CSUI_007708	-114944018750373	7.65426e+07	hypothetical protein	DownT13
CSUI_001707	-114847374723021	8.34914e+08	hypothetical protein	DownT13
CSUI_010951	-114659522573316	9.29612e+09	mac perforin domain-containing protein	DownT12_DownT13
CSUI_001101	-114604616492976	0.00201355627155444	rhoptry neck protein ron2	DownT13
CSUI_000379	-114539171613154	1.29038e+09	zinc finger (c2h2 type)	DownT13
CSUI_005790	-114440460729059	3.6065e+09	h aca ribonucleoprotein complex subunit 1	DownT13
CSUI_010609	-114283541609603	6.54882e+09	hypothetical protein	DownT13
CSUI_005567	-113962317554706	4.04654e+08	phosphotransferase enzyme family protein	DownT13
CSUI_011104	-113920412237039	0.00030746712244023	hypothetical protein	DownT13
CSUI_000814	-113682034131291	1.04241e+08	hypothetical protein	DownT13
CSUI_008224	-113408906567711	0.00658119320469909	hypothetical protein	DownT12_DownT13
CSUI_003012	-113396168168217	0.0265469206796111	atp-dependent rna	DownT12_DownT13
CSUI_007460	-113382418100665	2.17959e+09	hypothetical protein	DownT12_DownT13
CSUI_001198	-113323636515362	0.000224613929525569	rhoptry protein rop15	DownT13
CSUI_004852	-113248723279232	0.00435630814057002	transmembrane protein	DownT13
CSUI_000541	-113188926958616	0.00859166525674086	amine-terminal region of a tm vesicle-mediated sorter	DownT13
CSUI_010900	-113039647573884	0.000788009949101211	hypothetical protein	DownT13
CSUI_004707	-113037831698722	0.000977831061402022	serine protease	DownT13
CSUI_011559	-112857907499085	0.00146631229362594	hypothetical protein	DownT12_DownT13
CSUI_003669	-112616125229723	687590	hypothetical protein	DownT13
CSUI_007943	-112507055664934	0.0476021542442285	swim zinc finger domain-containing protein	DownT23_DownT13
CSUI_009753	-112320993316508	0.00950879406296702	hypothetical protein	DownT13
CSUI_003191	-112319019337694	6.28418e+07	ap2 domain transcription factor ap2viib-3	DownT13
CSUI_000976	-112289516224001	1.27478e+07	hypothetical protein	DownT13
CSUI_005258	-112179213119514	0.000838161439912323	n-terminal domain-containing protein	DownT13
CSUI_005477	-111999105341978	3.5887e+09	hypothetical protein	DownT13
CSUI_009770	-111532817284868	0.000676935441315554	hypothetical protein	DownT13
CSUI_010775	-111511218853233	0.000114831435696121	hypothetical protein	DownT13
CSUI_005750	-111507868391201	5.16247e+07	hypothetical protein	DownT13
CSUI_000800	-111408381134269	1.2709e+06	hypothetical protein	DownT13
CSUI_000011	-111165636303219	8.15509e+08	hypothetical protein	DownT13
CSUI_002674	-111126171727821	3.29282e+08	ppr repeat-containing protein	DownT13
CSUI_006577	-111086074328971	0.000181665426340647	hypothetical protein	DownT13
CSUI_010038	-110891807090235	0.0036949543967367	wd g-beta repeat-containing protein	DownT13
CSUI_004060	-110838236525089	0.00166090815327998	hypothetical protein	DownT12_DownT13
CSUI_010366	-110831872565939	0.00152424000817506	hypothetical protein	DownT13
CSUI_006414	-110771000177429	2.86691e+06	immune mapped protein 1	DownT13
CSUI_008077	-110765371330042	1.20492e+08	proton atpase	DownT13
CSUI_003923	-110736244747011	9.31378e+09	hypothetical protein	DownT13
CSUI_003437	-110674743840016	2.09708e+09	wd g-beta repeat-containing protein	DownT13
CSUI_009873	-110589599241261	0.000693158492325738	transmembrane protein	DownT13
CSUI_004335	-110515884159028	0.041633461940737	hypothetical protein	DownT23_DownT13
CSUI_006594	-110512601846667	0.00012431237654237	rna recognition motif-containing protein	DownT13
CSUI_001708	-110511418873612	1.67166e+09	major facilitator family protein	DownT13
CSUI_006926	-110486768275409	139445	glutamine glutamic acid rich protein	DownT13
CSUI_006944	-109970176627711	3.37467e+09	cytochrome heme protein	DownT13
CSUI_006696	-109679271058448	5.11644e+06	hypothetical protein	DownT13
CSUI_002488	-109542726336795	0.000929878284276796	transmembrane protein	DownT13
CSUI_008076	-109098083443422	0.0132182275673919	not1 amine-terminal ccr4-not complex component	DownT12_DownT13
CSUI_006283	-109078842874721	0.00109745159998924	hypothetical protein	DownT13
CSUI_001904	-108830551566872	1.63611e+08	helicase sen1-like	DownT13
CSUI_000029	-108765244095092	1.6983e+07	chaperonin	DownT13
CSUI_003194	-108761131872895	2.59914e+06	hypothetical protein	DownT13
CSUI_008478	-108208949635971	0.000644203354745165	hypothetical protein	DownT23_DownT13
CSUI_000399	-108190046775096	0.000215295651488545	platelet-binding protein	DownT13
CSUI_009086	-108147936936365	0.0068712803993359	tetratricopeptide repeat-containing protein	DownT13
CSUI_008971	-108046620005801	4.78478e+08	pdi family protein	DownT13
CSUI_007207	-107917034341733	9.80463e+08	hypothetical protein	DownT13
CSUI_011516	-107822735414072	0.00974803784006735	sag-related sequence srs53f	DownT13
CSUI_007932	-107696668720251	1.41942e+09	tpr domain-containing	DownT12_DownT13
CSUI_006100	-107403739673159	1.40718e+07	ap2 domain transcription factor ap2viii-3	DownT13
CSUI_008376	-107161304993146	0.0131112913848254	hypothetical protein	DownT23_DownT13
CSUI_010823	-107160659967932	8.33642e+07	microneme protein mic4	DownT13
CSUI_003577	-107145792656852	0.00063900795354865	magnesium transporter nipa	DownT13
CSUI_000158	-107118590763841	1.88228e+09	hypothetical protein	DownT13
CSUI_009625	-106992050371201	0.000242044522144034	hypothetical protein	DownT13
CSUI_006716	-106988748399779	4.11537e+08	hypothetical protein	DownT13
CSUI_007425	-106674915451149	0.0342608817887438	magnesium transporter nipa	DownT12_DownT13
CSUI_003490	-106639842814613	3.54895e+08	hypothetical protein	DownT13
CSUI_011496	-106487151377911	0.000449513501695061	vacuolar proton translocating atpase subunit a	DownT12_DownT13
CSUI_001606	-106429968138614	0.000174591912990127	rna recognition motif protein	DownT13
CSUI_000182	-106416028249217	1.97448e+09	hexose transporter	DownT13
CSUI_001227	-106300124708938	1.59799e+09	hypothetical protein	DownT13
CSUI_011360	-106197587095509	5.39779e+07	hypothetical protein	DownT12_DownT13
CSUI_010394	-106134286977166	0.00288667697518257	zinc finger (ccch type)	DownT12_DownT13
CSUI_003818	-106006724409946	2.16251e+07	srs domain-containing protein	DownT13
CSUI_002773	-105947724556157	0.00131945127681126	hypothetical protein	DownT23_DownT13
CSUI_004683	-105707010080927	0.00216931949073781	ef hand domain-containing protein	DownT12_DownT13
CSUI_006511	-105691345756991	0.0057772574318937	hypothetical protein	DownT12_DownT13
CSUI_004152	-105377617657898	1.61271e+08	rna polymerase iii rpc4	DownT13
CSUI_009518	-105303781440261	1.18176e+09	hypothetical protein	DownT13
CSUI_006101	-105201107546352	2.09839e+08	transmembrane protein	DownT13
CSUI_001338	-105072934071121	18765.5	endonuclease exonuclease phosphatase domain-containing	DownT13
CSUI_010693	-105067493900253	1.4478e+09	3 5 -cyclic nucleotide phosphodiesterase domain-containing protein	DownT13
CSUI_006344	-105064838111734	0.00236755612057715	rna pseudouridine synthase superfamily	DownT13
CSUI_001292	-104927640340632	8.92658e+09	rna recognition motif-containing protein	DownT13
CSUI_004303	-104908641334149	1.47395e+09	rhoptry kinase family protein rop35	DownT13
CSUI_002944	-104871950821928	1.1477e+09	transmembrane protein	DownT13
CSUI_007268	-104870434662892	0.0289822384321678	hypothetical protein	DownT23_DownT13
CSUI_009089	-104822453846441	180076	hypothetical protein	DownT13
CSUI_005264	-104813232923288	0.0119919452996767	hypothetical protein	DownT13
CSUI_004378	-104543276480351	3.2259e+06	centromere microtubule binding	DownT13
CSUI_010002	-104496128844166	2.36992e+08	hypothetical protein	DownT13
CSUI_003154	-104480438566697	5.55719e+07	serpin (serine proteinase inhibitor) superfamily protein	DownT13
CSUI_002772	-104367678014951	5.22049e+08	hypothetical protein	DownT13
CSUI_003760	-104276197053089	5.5845e+09	morn repeat-containing protein	DownT13
CSUI_005452	-104220674202267	9.85939e+08	hypothetical protein	DownT13
CSUI_007915	-104142790113333	0.000674893026910001	hypothetical protein	DownT13
CSUI_010679	-103942886251197	0.012219674363295	hypothetical protein	DownT13
CSUI_004337	-103798383996542	3.86736e+08	c2 domain protein	DownT13
CSUI_006433	-103697337989626	0.000208079647353652	transport protein trs120	DownT13
CSUI_011362	-103520511275115	0.000116243711695647	hypothetical protein	DownT13
CSUI_003618	-103270300416204	2.78466e+08	transmembrane protein	DownT13
CSUI_011291	-103072137431693	0.0273240679025647	hypothetical protein	DownT12_DownT13
CSUI_001974	-102928891257415	1.62665e+09	viral a-type inclusion protein	DownT13
CSUI_006448	-102916753823666	0.0040886666767246	hypothetical protein	DownT13
CSUI_006713	-102877153571931	5.39159e+08	hypothetical protein	DownT23_DownT13
CSUI_000910	-102505232531692	6.194e+08	myosin light chain	DownT13
CSUI_010819	-102384776466462	0.0165749769774919	hypothetical protein	DownT13
CSUI_006797	-102324628133038	0.00345950064654091	rab 5	DownT12_DownT13
CSUI_007481	-102280246985752	0.000445601185324629	hypothetical protein	DownT13
CSUI_006485	-102189344786749	0.0489055993414122	hypothetical protein	DownT12_DownT13
CSUI_007957	-102094005707715	2.61074e+06	histone lysine set	DownT13
CSUI_003602	-101870888190806	4.76607e+08	3 5 -cyclic nucleotide phosphodiesterase domain-containing protein	DownT13
CSUI_009111	-101688697866518	4.17961e+09	zinc finger (ccch type) motif-containing protein	DownT13
CSUI_004997	-101611652396589	1.73339e+09	gpi-anchored micronemal antigen	DownT13
CSUI_001732	-101600517941133	5.81258e+07	aaa family protein	DownT13
CSUI_000324	-101431769681183	0.00110462749083447	hypothetical protein	DownT13
CSUI_001083	-101409460357238	4.43127e+08	transmembrane protein	DownT13
CSUI_010544	-101188942922868	0.0231434671294967	hypothetical protein	DownT13
CSUI_001051	-101094282317509	3.2259e+06	small conductance mechanosensitive ion channel family protein	DownT12_DownT13
CSUI_003610	-100953484728636	0.000370342462709263	hypothetical protein	DownT13
CSUI_001946	-100896626298877	1.08166e+07	noc2p family protein	DownT13
CSUI_009487	-100865102653131	4.39794e+06	zinc finger (ccch type) motif-containing protein	DownT13
CSUI_000339	-100795680061074	2.69543e+07	b-block-binding subunit of tfiiic protein	DownT13
CSUI_009050	-100781215670653	1.9105e+06	transmembrane protein	DownT12_DownT13
CSUI_001683	-100623877342496	0.000456127557063005	sulfite exporter protein	DownT13
CSUI_005934	-100605390804193	0.00743628307203182	transportin	DownT12_DownT13
CSUI_008066	-100413398330415	0.00585108174379984	hypothetical protein	DownT13
CSUI_009354	-100366955595194	0.0142095214902489	hypothetical protein	DownT13
CSUI_003891	-100286009162599	0.000788009949101211	transmembrane protein	DownT13
CSUI_002468	-100189558184394	0.000323130813938993	hypothetical protein	DownT13
CSUI_009570	-37879357086667	7979.88	histone lysine set	DownT12_DownT23_DownT13
CSUI_008952	-36209393053561	214225	microneme protein mic4	DownT12_DownT23_DownT13
CSUI_006726	-36017238147144	940586	micronemal protein 8	DownT12_DownT23_DownT13
CSUI_004781	-35500666753851	13968.4	hypothetical protein	DownT12_DownT23_DownT13
CSUI_009605	-35491832515851	3466.35	hypothetical protein	DownT12_DownT23_DownT13
CSUI_001361	-35053009800067	2008.25	pdi family protein	DownT12_DownT23_DownT13
CSUI_003785	-34885465744707	545.76	hypothetical protein	DownT12_DownT23_DownT13
CSUI_006337	-34479710229187	4899.18	hypothetical protein	DownT12_DownT23_DownT13
CSUI_010845	-33694196322944	30833.4	srs domain-containing protein	DownT12_DownT23_DownT13
CSUI_001981	-32661201415801	22737.5	transmembrane protein	DownT12_DownT23_DownT13
CSUI_003701	-31772056625483	5.82562e+06	hypothetical protein	DownT23_DownT13
CSUI_009403	-31573677977865	78611.4	hypothetical protein	DownT23_DownT13
CSUI_005192	-30342921343381	4899.18	hypothetical protein	DownT12_DownT23_DownT13
CSUI_007559	-29456395032299	4904.94	lysophospholipase	DownT12_DownT23_DownT13
CSUI_010988	-29355917246166	2.13123e+06	hypothetical protein	DownT23_DownT13
CSUI_002358	-28622299959199	1.34491e+09	hypothetical protein	DownT12_DownT23_DownT13
CSUI_002679	-28143904557545	289381	hypothetical protein	DownT23_DownT13
CSUI_007092	-27692589836233	1.56456e+07	hypothetical protein	DownT12_DownT13
CSUI_001754	-26603747252706	543.43	ap2 domain transcription factor ap2viii-7	DownT23_DownT13
CSUI_002641	-25460886883113	9.03987e+06	sag-related sequence srs53c	DownT23_DownT13
CSUI_006892	-24537454379584	2920.46	hypothetical protein	DownT12_DownT23_DownT13
CSUI_002781	-24198520822516	33188.6	integral membrane protein	DownT12_DownT23_DownT13
CSUI_009619	-23593415133508	1.89421e+07	hypothetical protein	DownT23_DownT13
CSUI_009138	-23054425409166	6.17674e+06	hypothetical protein	DownT12_DownT13
CSUI_009998	-22463095444884	1.46286e+07	hypothetical protein	DownT23_DownT13
CSUI_007866	-21521041325923	2.54849e+08	hypothetical protein	DownT12_DownT13
CSUI_009907	-21261061366964	0.000177247533181886	hypothetical protein	DownT12_DownT13
CSUI_006418	-21125553464368	2.37017e+08	transmembrane protein	DownT23_DownT13
CSUI_006231	-20984759900227	7841.63	serine protease	DownT12_DownT23_DownT13
CSUI_001911	-20348716781683	0.00027303387053521	hypothetical protein	DownT23_DownT13
CSUI_008664	-20304487392403	33191.6	protein kinase	DownT23_DownT13
CSUI_008040	-20201550655935	271865	hypothetical protein	DownT23_DownT13
CSUI_002780	-20195367673925	3.07074e+09	imc subcompartment protein isp4	DownT23_DownT13
CSUI_006555	-19787425870586	1.71331e+09	sag-related sequence srs17a	DownT12_DownT13
CSUI_008612	-19690749491527	7.30249e+08	hypothetical protein	DownT23_DownT13
CSUI_001291	-19507751205325	1.40718e+07	hypothetical protein	DownT23_DownT13
CSUI_004205	-17953895109923	651649	myosin head (motor domain) domain-containing protein	DownT12_DownT13
CSUI_010393	-17888276003114	1.36204e+09	amine-terminal region of a tm vesicle-mediated sorter	DownT13
CSUI_009367	-17744232295924	0.000185791931166804	hypothetical protein	DownT12_DownT13
CSUI_004968	-16796101275891	588383	hypothetical protein	DownT13
CSUI_001275	-16695375876842	24533.4	zinc c3hc4 type (ring finger) protein	DownT13
CSUI_003549	-16570928192241	0.00402008773877358	serine-rich adhesin platelets domain-containing	DownT12_DownT13
CSUI_011239	-16481895400145	2.79187e+06	transmembrane protein	DownT13
CSUI_002156	-16112078948145	443222	anonymous antigen-1	DownT13
CSUI_003183	-15623586170123	6.64131e+07	hypothetical protein	DownT23_DownT13
CSUI_003173	-15567001047311	1.84034e+07	hypothetical protein	DownT13
CSUI_001702	-15170255365215	0.00191744778336386	hypothetical protein	DownT13
CSUI_005413	-14913148443004	8.21458e+09	hypothetical protein	DownT13
CSUI_007386	-14721152315559	4.04974e+07	hypothetical protein	DownT13
CSUI_000527	-14591960884232	436645	transmembrane protein	DownT13
CSUI_009427	-14508832502933	6.77834e+08	srs domain-containing protein	DownT13
CSUI_010873	-14477968839535	8.15509e+08	hypothetical protein	DownT12_DownT13
CSUI_006268	-14469311335695	0.000181910540511182	ppg3	DownT23_DownT13
CSUI_003069	-14343659948558	0.000666424952141791	hypothetical protein	DownT13
CSUI_001692	-14317155044461	14730	target of rapamycin	DownT13
CSUI_005254	-13982218067515	2.05074e+08	hypothetical protein	DownT23_DownT13
CSUI_003960	-13976699025862	1.18176e+09	amine-terminal region of a tm vesicle-mediated sorter	DownT23_DownT13
CSUI_000300	-13775045163495	7.18723e+09	glutamyl-trna amidotransferase subunit a	DownT12_DownT13
CSUI_003667	-13679108362612	0.00307881874565302	ap2 domain transcription factor ap2ix-5	DownT13
CSUI_009463	-13437380346985	0.0113707186265234	hypothetical protein	DownT12_DownT13
CSUI_003814	-12995432320634	0.00610994876878185	surface antigen	DownT23_DownT13
CSUI_000805	-12932012725068	4.29159e+09	rhoptry protein	DownT12_DownT13
CSUI_008307	-12759317266186	3.18143e+06	hypothetical protein	DownT13
CSUI_007856	-12739673509911	1.53421e+09	ribosomal protein s9	DownT12_DownT13
CSUI_003766	-12351156118956	1.2813e+06	ap2 domain transcription factor ap2iv-2	DownT23_DownT13
CSUI_007713	-12349312473646	0.00118714899753987	hypothetical protein	DownT23_DownT13
CSUI_004043	-12301757358997	0.00310268330994911	ap2 domain transcription factor ap2iii-2	DownT12_DownT13
CSUI_010443	-12244422133082	4.15533e+09	multidrug resistance efflux transporter	DownT13
CSUI_009181	-12115288446741	137335	hypothetical protein	DownT13
CSUI_002065	-11956641658904	3.32962e+07	serine threonine-protein	DownT13
CSUI_000366	-11899209675204	116181	ultraviolet-b receptor uvr8 isoform x1	DownT13
CSUI_005950	-11691860146299	0.0016277404791901	sag-related sequence srs20c	DownT13
CSUI_003235	-11683938942688	0.0108347066114584	hypothetical protein	DownT23_DownT13
CSUI_008068	-11518478808544	0.00151528988238631	hypothetical protein	DownT13
CSUI_001629	-11502910799248	438084	agc kinase	DownT13
CSUI_004428	-11455720923096	2.47461e+09	hypothetical protein	DownT13
CSUI_005640	-11134269921878	0.0074124258028531	hypothetical protein	DownT13
CSUI_000116	-11115783980421	1.60307e+07	hypothetical protein	DownT12_DownT13
CSUI_008694	-11054258666309	1.41439e+09	u3 small nucleolar rna-associated protein 10	DownT13
CSUI_004256	-10918277274846	6.57229e+08	rhoptry metalloprotease toxolysin tln1	DownT13
CSUI_002607	-10881174102604	0.00110744086009089	hypothetical protein	DownT13
CSUI_011447	-10760639987956	0.00061182912839255	hypothetical protein	DownT13
CSUI_003130	-10561059407054	0.00360638158831978	uba ts-n domain-containing	DownT13
CSUI_002879	-10433198007906	8.52459e+08	subtilisin sub1	DownT13
CSUI_010196	-10386492933635	8.38723e+07	mitochondrial import inner membrane translocase	DownT13
CSUI_001973	-10359543531815	7.74148e+09	peptidase m16 inactive domain-containing protein	DownT13
CSUI_002255	-10072470618136	0.000128267744124665	cation channel family protein	DownT13
CSUI_002647	-2354642416276	289381	microneme protein 13	DownT23_DownT13
CSUI_001564	-2099974251147	7.72652e+07	hypothetical protein	DownT23_DownT13
CSUI_005031	-1958553247839	8.38192e+07	haloacid dehalogenase family hydrolase domain-containing protein	DownT23_DownT13
CSUI_001488	-1679244964626	4.59349e+09	vacuolar (h+)-atpase g subunit protein	DownT12_DownT13
CSUI_002733	-1064914297061	0.00173174783451624	carbamoylphosphate synthetase	DownT12_DownT13
CSUI_002903	-129789274726	3.67641e+07	14-3-3 superfamily protein	DownT13

## Sheet: Upreg_T1_T2
genes	logFC12	FDR_adj_pval	description	Comparison
CSUI_008252	407915236683664	501714	ml domain protein	UpT12_UpT23_UpT13
CSUI_002228	379332244213156	1.29845e+08	hypothetical protein-Dynein?	UpT12_UpT23_UpT13
CSUI_009421	375769242797922	1.871e+06	hypothetical protein-Dynein?	UpT12_UpT13
CSUI_000190	373681380561081	945122	hypothetical protein	UpT12_UpT23_UpT13
CSUI_003709	373213424533366	501714	transmembrane protein	UpT12_UpT23_UpT13
CSUI_002229	364192691906691	9.89001e+07	hypothetical protein	UpT12_UpT23_UpT13
CSUI_000493	356251551298791	70877.6	notch domain-containing protein	UpT12_UpT23_UpT13
CSUI_009912	354141930193343	701054	btb poz domain-containing protein	UpT12_UpT23_UpT13
CSUI_001524	342479086280203	130701	hypothetical protein	UpT12_UpT23_UpT13
CSUI_001900	339945118786054	1.52932e+06	late embryogenesis abundant domain protein	UpT12_UpT23_UpT13
CSUI_000997	329590234923636	1.84716e+06	hypothetical protein	UpT12_UpT23_UpT13
CSUI_003316	323555232829136	6.10747e+06	ribosomal rna large subunit methyltransferase j protein	UpT12_UpT23_UpT13
CSUI_008806	321552126091897	1.69454e+06	oocyst wall protein	UpT12_UpT23_UpT13
CSUI_008720	320117026695604	2.33346e+07	hypothetical protein	UpT12_UpT23_UpT13
CSUI_001899	319895836228662	8.88857e+06	late embryogenesis abundant domain protein	UpT12_UpT23_UpT13
CSUI_001413	319625658479341	4.40614e+06	with signal peptide plus thr related protein	UpT12_UpT23_UpT13
CSUI_003587	318867965284087	4.02219e+06	hypothetical protein	UpT12_UpT23_UpT13
CSUI_001004	308384665314634	1.05937e+08	SAG domain-containing protein	UpT12_UpT23_UpT13
CSUI_006614	302361667230618	70877.6	transmembrane protein	UpT12_UpT13
CSUI_004216	301522459874205	2.61074e+06	aoe264 and aoe130 possible	UpT12_UpT23_UpT13
CSUI_001762	299332489824529	18765.5	short chain dehydrogenase reductase family protein	UpT12_UpT13
CSUI_008850	299134842174775	5.2471e+08	tetratricopeptide repeat-containing protein	UpT12_UpT23_UpT13
CSUI_002807	296268743757688	775043	hypothetical protein	UpT12_UpT13
CSUI_003801	293285128182032	2.32132e+08	transmembrane protein	UpT12_UpT23_UpT13
CSUI_006615	293206424506832	174885	hypothetical protein	UpT12_UpT13
CSUI_007070	291896388559514	192318	fasciclin domain protein	UpT12_UpT23_UpT13
CSUI_010949	290933638486352	3.18642e+06	hmg (high mobility group) box domain-containing protein	UpT12_UpT23_UpT13
CSUI_001475	288677762308648	166678	hypothetical protein	UpT12_UpT13
CSUI_010999	287171607726336	3.34395e+07	camp-dependent protein kinase regulatory	UpT12_UpT23_UpT13
CSUI_002027	285153351910432	1.82112e+07	toxoplasma gondii family a protein	UpT12_UpT23_UpT13
CSUI_005419	284808667784178	1.97796e+06	hypothetical protein	UpT12_UpT23_UpT13
CSUI_003908	283265814174124	2.7188e+07	toxoplasma gondii family d protein	UpT12_UpT13
CSUI_005698	282628022416562	4.0463e+07	splicing factor	UpT12_UpT23_UpT13
CSUI_000719	277959884640951	2.41005e+07	hydrolase family protein	UpT12_UpT23_UpT13
CSUI_004931	276838916061729	501714	hypothetical protein	UpT12_UpT13
CSUI_003099	274473747391931	241899	cmgc ck2 family-NIMA2	UpT12_UpT23_UpT13
CSUI_001876	273101590050949	940796	dna double-strand break repair rad50 atpase	UpT12_UpT13
CSUI_009850	271975392433029	2.40447e+09	proteophosphoglycan related	UpT12_UpT13
CSUI_006459	268329990303301	1.52547e+07	fasciclin domain-containing protein	UpT12_UpT23_UpT13
CSUI_005436	266516270337614	4.86347e+07	hypothetical protein	UpT12_UpT13
CSUI_003770	264953819506632	2.59071e+06	hypothetical protein	UpT12_UpT23_UpT13
CSUI_010278	264883850685223	7.34597e+07	homoserine kinase	UpT12_UpT13
CSUI_003594	259412575823519	3.14282e+06	carbonate eukaryotic-type domain-containing protein	UpT12_UpT23_UpT13
CSUI_007469	259044039131032	2.37275e+06	subtilisin sub3	UpT12_UpT13
CSUI_000082	253785940473991	192318	4-alpha-glucanotransferase	UpT12_UpT23_UpT13
CSUI_009580	252694425919023	6.45166e+06	transmembrane protein	UpT12_UpT13
CSUI_001761	252389384280722	1.98289e+06	ornithine aminotransferase	UpT12_UpT13
CSUI_008939	251517322545812	5.3946e+07	hypothetical protein	UpT12_UpT23_UpT13
CSUI_003773	245288657647358	408764	transmembrane protein	UpT12_UpT23_UpT13
CSUI_006025	244430186539767	3.27776e+07	hypothetical protein	UpT12_UpT23_UpT13
CSUI_004429	244284836727685	3.43947e+08	hypothetical protein	UpT12_UpT13
CSUI_001067	241908539768801	4.00024e+07	subtilisin sub7	UpT12_UpT23_UpT13
CSUI_004926	239879014041361	2.37678e+06	hypothetical protein	UpT12_UpT23_UpT13
CSUI_000680	237575196128762	1.46797e+06	hypothetical protein	UpT12_UpT23_UpT13
CSUI_004935	237204140218574	0.000126852420406387	hypothetical protein	UpT12_UpT13
CSUI_000575	237026516577879	710322	protein disulfide-isomerase domain	UpT12_UpT13
CSUI_002193	236866277586272	2.41005e+07	transmembrane protein	UpT12_UpT23_UpT13
CSUI_000429	231635110071898	1.34602e+07	hypothetical protein	UpT12_UpT13
CSUI_005126	229953792683059	1.8236e+07	hypothetical protein	UpT12_UpT23_UpT13
CSUI_001417	229700590670519	2.46957e+09	transmembrane protein	UpT12_UpT13
CSUI_000519	228880067082883	5.0416e+07	cystathionine beta-synthase	UpT12_UpT13
CSUI_005786	228076093186091	1.51465e+09	fad-dependent oxidoreductase	UpT12_UpT23_UpT13
CSUI_010317	227939834488069	1.07314e+06	alanine dehydrogenase	UpT12_UpT13
CSUI_004440	227606993556854	27877.6	nuclear protein es2	UpT12_UpT13
CSUI_008031	226315214578174	7.39065e+08	zinc ccch type domain protein	UpT12_UpT23_UpT13
CSUI_004092	224948879484846	3.33118e+09	serine threonine protein kinase	UpT12_UpT23_UpT13
CSUI_010687	223845739947327	4.78799e+06	pan domain-containing protein	UpT12_UpT13
CSUI_000415	223710791138623	1.05223e+08	mandelonitrile lyase	UpT12_UpT13
CSUI_003821	222801982909827	0.000148461600983495	hypothetical protein	UpT12_UpT23_UpT13
CSUI_001278	222507093204313	5.66312e+09	proteophosphoglycan related protein	UpT12_UpT13
CSUI_005243	221003507328602	2.6739e+07	retroelement pol polyprotein	UpT12_UpT23_UpT13
CSUI_006347	220472160399085	1.00086e+08	hypothetical protein	UpT12_UpT13
CSUI_003616	217994950314136	5.38254e+07	microneme protein	UpT12_UpT13
CSUI_007609	217818908403333	2.36728e+08	hypothetical protein	UpT12_UpT23_UpT13
CSUI_003820	217321730389615	6.89317e+08	hypothetical protein	UpT12_UpT23_UpT13
CSUI_004019	216680222685451	2.54856e+08	protein c21orf59	UpT12_UpT23_UpT13
CSUI_000928	213158176163959	2.84099e+07	wd g-beta repeat-containing protein	UpT12_UpT23_UpT13
CSUI_005193	212074650932114	0.00075340109993455	protein kinase (incomplete catalytic triad)	UpT12_UpT13
CSUI_007778	209031694668572	4.04106e+07	hypothetical protein	UpT12_UpT23_UpT13
CSUI_007144	208883267851095	4.03621e+08	gcc2 and gcc3 domain-containing protein	UpT12_UpT23_UpT13
CSUI_004727	206828255461369	7.65494e+09	nad transhydrogenase subunit beta	UpT12_UpT13
CSUI_001724	206099275498796	2.76363e+09	mam domain-containing protein	UpT12_UpT13
CSUI_004300	205732166582559	5.92316e+09	nbp2b	UpT12_UpT23_UpT13
CSUI_010157	202709418811735	2.32025e+09	toxoplasma gondii family a protein	UpT12_UpT23_UpT13
CSUI_009068	201788858709511	3.00043e+09	transmembrane protein	UpT12_UpT13
CSUI_004468	200706229769191	3.45888e+08	pan domain protein	UpT12_UpT13
CSUI_009966	199850310434095	2.26692e+09	protein kinase domain containing protein	UpT12_UpT23_UpT13
CSUI_006223	198618806728833	0.00731036678303219	hypothetical protein	UpT12_UpT13
CSUI_004626	198126258901105	2.41005e+07	hypothetical protein	UpT12_UpT23_UpT13
CSUI_006077	197977498445005	9.47071e+08	tip49 C-terminus family protein	UpT12_UpT23_UpT13
CSUI_005044	197395090869075	5.16106e+09	subtilisin sub4	UpT12_UpT13
CSUI_006054	197154469982447	4.62324e+07	acetyl- acyltransferase b	UpT12_UpT13
CSUI_004248	195950927987762	2.75109e+08	sag-related sequence srs26i	UpT12_UpT23_UpT13
CSUI_007127	195945785487992	0.000127019361634214	hypothetical protein	UpT12_UpT23_UpT13
CSUI_006055	195039435928497	6.01098e+07	flagellar associated protein	UpT12_UpT23_UpT13
CSUI_009117	190060005826971	1.71947e+08	pseudouridylate synthase 1	UpT12_UpT13
CSUI_008560	189924201751692	0.000234831286167962	hypothetical protein	UpT12_UpT13
CSUI_006041	188003941501624	5.0152e+06	asparagine synthetase b	UpT12_UpT13
CSUI_009593	185646376253923	1.76495e+08	calcium-translocating p-type pmca-type protein	UpT12_UpT13
CSUI_001418	184719724549282	2.3764e+07	Lipase_3 domain-containing protein	UpT12_UpT23_UpT13
CSUI_000414	183439262886535	4.31508e+07	mandelonitrile lyase	UpT12_UpT13
CSUI_000421	183213573169677	0.000233216729388243	oxidoreductase	UpT12_UpT13
CSUI_006179	182682993631672	3.11461e+06	SAG domain-containing protein	UpT12_UpT23_UpT13
CSUI_000168	182158661615701	1.81013e+09	fha domain-containing protein	UpT12_UpT23_UpT13
CSUI_008217	180619921573321	3.607e+08	hypothetical protein	UpT12_UpT23_UpT13
CSUI_009221	177387770981824	514862	hypothetical protein	UpT12_UpT23_UpT13
CSUI_003404	175685099630889	0.00159141954217538	meiosis-specific nuclear structural protein	UpT12_UpT23_UpT13
CSUI_010955	175350725796987	0.000396078068861922	tranport-associated late exocytosis	UpT12_UpT13
CSUI_002998	174423972809833	1.93133e+07	morn repeat-containing protein	UpT12_UpT23_UpT13
CSUI_003003	173031302352423	0.00313647757889557	hypothetical protein	UpT12_UpT13
CSUI_006700	172647862347658	1.59041e+08	lipoyl transferase	UpT12_UpT13
CSUI_007586	172056325064558	8.23868e+09	dynein gamma flagellar outer	UpT12_UpT23_UpT13
CSUI_008051	171180778044909	8.20712e+07	hypothetical protein	UpT12_UpT23_UpT13
CSUI_002609	170491061523083	6.04713e+08	J domain-containing protein	UpT12_UpT23_UpT13
CSUI_001634	169397176059804	8.74198e+09	hypothetical protein	UpT12_UpT13
CSUI_002440	165461185919443	9.66831e+08	acyltransferase domain-containing protein	UpT12_UpT23_UpT13
CSUI_004109	164777493665705	8.79977e+07	sulfate adenylyltransferase adenylylsulfate kinase	UpT12_UpT13
CSUI_006108	164409201701713	1.00291e+08	hypothetical protein	UpT12_UpT23_UpT13
CSUI_006303	164361692532963	1.47703e+09	peroxin-3	UpT12_UpT13
CSUI_004644	164349202867523	0.00515985439615627	phd-finger domain-containing protein	UpT12
CSUI_010225	164017433213218	5.2055e+06	hypothetical protein	UpT12_UpT23_UpT13
CSUI_003368	163634776118109	6.03372e+08	kelch repeat-containing protein	UpT12_UpT13
CSUI_001969	161993781733674	838763	hypothetical protein	UpT12_UpT13
CSUI_004150	161929942317104	2.10812e+08	hypothetical protein	UpT12_UpT23_UpT13
CSUI_003051	161678593193747	0.0013338361815948	zinc finger c2hc5-type protein	UpT12_UpT13
CSUI_007430	160742509296605	0.000511392346589788	hypothetical protein	UpT12_UpT13
CSUI_003675	160445279218619	1.22164e+08	hypothetical protein	UpT12_UpT13
CSUI_003855	160227392525911	0.0226588838271637	hypothetical protein	UpT12
CSUI_001630	159120542165531	2.46957e+09	ef hand domain-containing protein	UpT12_UpT13
CSUI_008477	159008771495352	5.66392e+08	hypothetical protein	UpT12_UpT23_UpT13
CSUI_002300	157581850735316	0.00260074653013699	hypothetical protein	UpT12_UpT13
CSUI_003560	157449571096544	5.13193e+07	peptidase family m3 protein	UpT12_UpT23_UpT13
CSUI_002361	157328987406567	1.94108e+07	microneme protein	UpT12_UpT13
CSUI_000790	157017149662622	4.15529e+08	hypothetical protein	UpT12_UpT13
CSUI_001169	156210098332778	3.2693e+07	hypothetical protein	UpT12_UpT13
CSUI_004441	156149844254753	2.90075e+09	transmembrane protein	UpT12_UpT13
CSUI_010327	155286813895266	38556.3	fad binding domain of dna photolyase domain-containing protein	UpT12_UpT23_UpT13
CSUI_005836	155024985090653	0.000527298321077717	hypothetical protein	UpT12_UpT13
CSUI_004384	154902062297607	1.56168e+09	hypothetical protein	UpT12_UpT13
CSUI_000813	154277143781184	1.94004e+08	hypothetical protein	UpT12_UpT23_UpT13
CSUI_003776	153687317295917	0.000672622687510681	hypothetical protein	UpT12
CSUI_005246	153615004294062	1.66026e+09	hypothetical protein	UpT12_UpT23_UpT13
CSUI_009671	153183624280767	3.46569e+08	start domain-containing protein	UpT12_UpT23_UpT13
CSUI_005595	152988112160094	0.000866427281562264	hypothetical protein	UpT12_UpT13
CSUI_006833	152777205583693	5.29776e+08	divalent metal transporter	UpT12_UpT13
CSUI_004167	151754795819388	0.0248495463825083	hypothetical protein	UpT12
CSUI_004189	151563994261014	0.0235014621923008	fyve zinc finger domain-containing protein	UpT12
CSUI_000472	151311809738307	0.00202648436033135	male gamete fusion factor	UpT12_UpT23_UpT13
CSUI_007648	150056395869157	0.000507123180187553	wd g-beta repeat-containing protein	UpT12_UpT13
CSUI_005679	148432285239441	0.000266940010004571	hypothetical protein	UpT12_UpT13
CSUI_009044	147817500696186	0.00274007778707311	hypothetical protein	UpT12
CSUI_002611	147144080649771	0.00174133109931242	hypothetical protein	UpT12_UpT13
CSUI_009439	146639794426285	0.00178640389160837	hypothetical protein	UpT12
CSUI_008050	146533889000488	7.25383e+09	hypothetical protein	UpT12_UpT13
CSUI_011129	146298640341949	0.000810542156821024	hypothetical protein	UpT12_UpT13
CSUI_011310	145859801264566	2.48044e+09	endo- -beta-glucanase	UpT12_UpT13
CSUI_006803	145247929065781	0.0205431404659186	hypothetical protein	UpT12
CSUI_007282	145198103536755	0.00145601306978471	tbc domain-containing protein	UpT12_UpT13
CSUI_005109	145076908606571	1.64429e+08	hypothetical protein	UpT12_UpT13
CSUI_003612	144937134806413	1.71287e+09	family domain containing protein	UpT12_UpT13
CSUI_009115	144422685660515	3.90997e+09	hypothetical protein	UpT12_UpT13
CSUI_003692	144186470240605	0.000135493031808925	hypothetical protein	UpT12_UpT13
CSUI_008809	144141933952321	0.000483724579915556	adaptin n terminal region domain-containing protein	UpT12
CSUI_004533	143360812620169	0.000712859176430243	transposon related	UpT12_UpT13
CSUI_007811	142394063293259	0.00163463383986852	hypothetical protein	UpT12
CSUI_005706	141313325374467	0.000276524173373867	hypothetical protein	UpT12_UpT23_UpT13
CSUI_006028	141115218296332	2.59908e+09	hypothetical protein	UpT12_UpT13
CSUI_007584	140588757291957	0.00561099386522792	hypothetical protein	UpT12_UpT13
CSUI_011299	138843658012997	0.0129627826735076	hypothetical protein	UpT12
CSUI_004757	138648418494487	0.00764345395634452	zinc finger in n-recognin protein	UpT12
CSUI_007738	137659686727093	0.00116856327444435	transmembrane protein	UpT12_UpT13
CSUI_004607	137575771791411	0.000242981827883315	hypothetical protein	UpT12_UpT13
CSUI_005011	137163578099044	0.00410438083138093	hypothetical protein	UpT12_UpT13
CSUI_000009	137023132858205	0.000531696830167892	hypothetical protein	UpT12_UpT13
CSUI_006503	136823848861531	0.00584845061878255	hypothetical protein	UpT12
CSUI_004639	135669493568697	5.4747e+09	cyclic pyranopterin monophosphate synthase accessory protein	UpT12_UpT13
CSUI_007953	135490856627361	7.09493e+09	chromosome-associated kinesin klp1	UpT12_UpT23_UpT13
CSUI_003120	135335697522163	3.4423e+09	dna rna polymerases superfamily protein	UpT12_UpT23_UpT13
CSUI_000031	134674860421449	0.00165680319510642	hypothetical protein	UpT12_UpT23_UpT13
CSUI_001279	134464421938627	0.00145526232026292	hypothetical protein	UpT12_UpT13
CSUI_000362	133176056902984	0.00267477441186173	wd g-beta repeat-containing protein	UpT12_UpT23_UpT13
CSUI_011047	132686997179151	1.29845e+08	hypothetical protein	UpT12_UpT13
CSUI_010662	132593463089965	0.00252913253322439	leucine rich repeat family protein	UpT12_UpT13
CSUI_002344	132415786597974	0.00344122896431471	phd-finger domain-containing protein	UpT12_UpT13
CSUI_000096	132224717619515	4.44691e+09	retrotransposon ty3-gypsy subclass	UpT12_UpT23_UpT13
CSUI_006369	132159946532422	0.0167494695277805	tranport-associated late exocytosis	UpT12
CSUI_010971	132107532793069	0.0034008172212413	transmembrane protein	UpT12_UpT23_UpT13
CSUI_008471	131767557459126	0.00773107139247357	hypothetical protein	UpT12_UpT13
CSUI_002403	131225736920646	0.0446450904406487	hypothetical protein	UpT12
CSUI_009640	131202583160504	0.00352468729505196	hypothetical protein	UpT12_UpT13
CSUI_010750	131102067118893	0.0182846132135309	transmembrane protein	UpT12
CSUI_005434	130932411216927	2.22898e+09	alanine dehydrogenase	UpT12_UpT23_UpT13
CSUI_005853	130649966145301	0.0180571126815767	hypothetical protein	UpT12
CSUI_004191	130465654210894	0.00855054826741024	hypothetical protein	UpT12
CSUI_007596	129983300385873	7.00831e+08	ankyrin repeat-containing protein	UpT12_UpT13
CSUI_006911	129454258610628	2.53394e+09	wd g-beta repeat-containing protein	UpT12_UpT23_UpT13
CSUI_007418	129400905117822	0.000937696109128616	14-3-3 domain	UpT12_UpT23_UpT13
CSUI_006795	129329508471989	0.0291470808493388	histone lysine methyltransferase set1	UpT12
CSUI_002170	129005217807165	0.00260692791243668	hypothetical protein	UpT12_UpT13
CSUI_002690	128949172256055	0.00872111797333177	ribonuclease type iii dicer	UpT12
CSUI_000316	128655885301564	0.000682144063837648	hypothetical protein	UpT12_UpT13
CSUI_006381	128428070038054	3.89725e+09	hypothetical protein	UpT12_UpT13
CSUI_005088	128166420819992	0.045823776840148	hypothetical protein	UpT12
CSUI_003705	127804108278807	5.20984e+06	alveolin domain containing intermediate filament imc12	UpT12_UpT13
CSUI_005394	127281255448312	0.000722662221116044	cral trio domain protein	UpT12
CSUI_007108	127205546386635	0.0285593650764235	dna mismatch repair c-terminal domain-containing protein	UpT12
CSUI_010425	127102787557707	6.38455e+09	aaa family protein	UpT12_UpT13
CSUI_006606	126558423006802	0.00076236163682032	coiled-coil protein	UpT12_UpT23_UpT13
CSUI_010543	126556589006528	0.0128670862912412	nucleotidyltransferase family related	UpT12
CSUI_002992	126527240132036	0.000815370458173108	transmembrane protein	UpT12
CSUI_001873	126319057450723	0.00758914987451228	hypothetical protein	UpT12_UpT13
CSUI_002324	125598987535341	0.0151197889420086	transmembrane	UpT12_UpT13
CSUI_009043	125529464719952	0.00206168615653682	hypothetical protein	UpT12
CSUI_003253	125436668435845	0.000936432279508713	hypothetical protein	UpT12_UpT13
CSUI_008574	125236763078921	8.94434e+09	eukaryotic glutathione atp binding domain-containing protein	UpT12
CSUI_008584	124981372851446	0.00297754253263336	hypothetical protein	UpT12
CSUI_002530	124746342235253	0.00880618577613854	synaptobrevin	UpT12_UpT13
CSUI_001503	124576431135071	0.000550105830499826	3 5 -cyclic nucleotide phosphodiesterase domain-containing protein	UpT12_UpT23_UpT13
CSUI_002060	124456713392023	0.00431538932167828	histone h4	UpT12_UpT13
CSUI_009590	124205718343645	0.0047869624636279	hypothetical protein	UpT12
CSUI_007012	124178694056611	0.00267972240892261	hypothetical protein	UpT12
CSUI_007804	123907229110705	0.0104092452262239	serine threonine specific protein phosphatase	UpT12
CSUI_003370	123878029044846	0.000163990589100611	hypothetical protein	UpT12_UpT13
CSUI_005806	123582989628668	0.000260127213396616	hypothetical protein	UpT12_UpT23_UpT13
CSUI_001232	122720126576658	0.000898133084807121	histone kinase	UpT12_UpT13
CSUI_001995	121590624861579	0.000780656517732904	hypothetical protein	UpT12_UpT13
CSUI_000677	119984749093728	7.58107e+09	hypothetical protein	UpT12_UpT13
CSUI_004075	119621250990037	0.000263549081665622	hypothetical protein	UpT12
CSUI_008571	119390107864067	0.00104905977216871	zinc c3hc4 type (ring finger) domain-containing protein	UpT12
CSUI_010859	119228052509346	0.0209543881882547	hypothetical protein	UpT12_UpT13
CSUI_000617	119117847735675	6.89317e+08	hypothetical protein	UpT12_UpT13
CSUI_008052	119028498353562	0.000129207388403212	hypothetical protein	UpT12_UpT23_UpT13
CSUI_004161	117281742580632	1.84906e+08	metallo-beta-lactamase domain protein	UpT12_UpT23_UpT13
CSUI_004556	117106902665953	0.0189920063293199	hypothetical protein	UpT12
CSUI_003390	116932391812809	0.0239896515745355	histone lysine methyltransferase set1	UpT12
CSUI_006392	116719021415337	4.58572e+08	hypothetical protein	UpT12_UpT13
CSUI_002008	116501259982395	0.0280411514438243	hypothetical protein	UpT12
CSUI_000312	116432634205972	2.59908e+09	dna gyrase subunit b	UpT12_UpT13
CSUI_000284	115993445469004	6.92455e+09	hypothetical protein	UpT12_UpT13
CSUI_000476	115760754990828	0.00801584376459784	ap2 domain transcription factor ap2v-2	UpT12
CSUI_007333	115658654160636	0.00040202518320903	hypothetical protein	UpT12_UpT13
CSUI_001983	115545153742995	0.00139940109176644	thrombospondin type 1 domain-containing	UpT12_UpT23_UpT13
CSUI_005810	115397674352289	0.00181438536206403	diacylglycerol kinase	UpT12
CSUI_006755	115276585509509	4.27497e+08	trna pseudouridine synthase	UpT12_UpT13
CSUI_006616	115252156599517	1.03438e+09	nuclear transport factor 2	UpT12_UpT13
CSUI_006430	114805965219286	3.15482e+09	hypothetical protein	UpT12_UpT23_UpT13
CSUI_000155	114782354785778	9.24886e+06	ap2 domain transcription factor ap2ix-1	UpT12_UpT13
CSUI_003068	114740104359242	0.00346154198007427	hypothetical protein	UpT12_UpT13
CSUI_010961	114180115455269	0.000697261945453673	zinc finger c2hc5-type domain-containing protein	UpT12
CSUI_007530	113803762804741	0.00839866464126243	dna-directed rna polymerase iii rpc8	UpT12_UpT13
CSUI_009153	113757242998662	1.07707e+09	zinc c3hc4 type (ring finger) domain-containing protein	UpT12
CSUI_006675	113704482404425	8.82718e+09	ribosomal protein l15	UpT12_UpT13
CSUI_006687	113605742442522	0.000530391976946979	hypothetical protein	UpT12
CSUI_009459	113387211247309	0.0297975984388815	formin frm2	UpT12
CSUI_007232	112974798849804	0.00090288907178116	hypothetical protein	UpT12_UpT23_UpT13
CSUI_010667	112882949080539	0.00157570104682281	hypothetical protein	UpT12_UpT13
CSUI_000311	112854028636449	0.0151319496579282	gram domain-containing protein	UpT12
CSUI_006597	112821970472356	0.0267266116644492	hypothetical protein	UpT12_UpT13
CSUI_002396	112453003155678	8.21458e+09	nad dependent epimerase dehydratase family protein	UpT12_UpT13
CSUI_000607	112084863745498	0.0154571290783523	sad1 unc family c-terminal protein	UpT12
CSUI_009766	112072512945205	0.0369411577760669	hypothetical protein	UpT12
CSUI_005665	111969652517919	5.46352e+09	hypothetical protein	UpT12
CSUI_004119	111954164254991	0.00798429280240998	hypothetical protein	UpT12_UpT13
CSUI_006756	111896113702204	0.0212451488424735	hypothetical protein	UpT12_UpT13
CSUI_008480	111777852014597	0.000233129795711918	hypothetical protein	UpT12_UpT13
CSUI_011178	111754748365173	0.0006765071824518	divalent metal transporter	UpT12_UpT13
CSUI_010389	111638905337864	0.000398711939462864	transmembrane protein	UpT12_UpT13
CSUI_005594	111141340588663	0.0185652477866903	hypothetical protein	UpT12
CSUI_010241	111039257040899	2.93473e+09	zinc finger (ccch type) motif-containing protein	UpT12_UpT23_UpT13
CSUI_003846	111018141069533	0.000170618337183872	hypothetical protein	UpT12_UpT13
CSUI_000923	110870634658589	0.00445275166659537	hypothetical protein	UpT12_UpT13
CSUI_001731	110855484120711	0.0235906410055372	hypothetical protein	UpT12
CSUI_010258	110278210583275	0.0131030614976467	ef hand domain-containing	UpT12
CSUI_006049	110195040552111	0.00631157575516651	hypothetical protein	UpT12_UpT13
CSUI_000781	109879428051605	4.5846e+08	hypothetical protein	UpT12_UpT23_UpT13
CSUI_005727	109793679093903	0.00936046157063397	adp atp translocase 1	UpT12_UpT23_UpT13
CSUI_007990	109163595588639	7.4826e+08	hypothetical protein	UpT12_UpT13
CSUI_003854	109124125393428	0.0186372412816199	hypothetical protein	UpT12_UpT13
CSUI_005388	109017276286855	0.00858248567286949	sel1 repeat-containing protein	UpT12
CSUI_003527	108860698773265	3.50933e+09	cdp-diacylglycerol--inositol 3-phosphatidyltransferase 1-like	UpT12_UpT13
CSUI_007062	108829890204685	0.0185143582268735	calponin homology domain-containing	UpT12
CSUI_011162	108734064028735	0.00881386020505616	hypothetical protein	UpT12_UpT13
CSUI_002995	108710987066943	0.0189847200439718	rep helicase domain-containing protein	UpT12
CSUI_005676	108600276351201	0.049255133411649	transmembrane protein	UpT12
CSUI_010260	108517493380176	0.000185987182389467	general transcription factor iih polypeptide 5 gtf2h5	UpT12_UpT13
CSUI_010767	108472577899124	0.00627317034131957	C2H2-type domain-containing protein	UpT12
CSUI_001040	108350834381966	0.0118403337866488	hypothetical protein	UpT12_UpT13
CSUI_001430	108320276829025	0.000270613140764812	hypothetical protein	UpT12_UpT13
CSUI_002258	107418657257073	0.000423359128370713	hypothetical protein	UpT12_UpT13
CSUI_002109	107299003384824	0.0025588796775851	hypothetical protein	UpT12_UpT13
CSUI_002604	107073488895688	0.000398169814651202	growth arrest-specific protein 8	UpT12_UpT23_UpT13
CSUI_006910	106973287456254	0.000285841338567067	flagellar associated protein	UpT12_UpT23_UpT13
CSUI_009886	106840861424119	0.00139418844457058	hypothetical protein	UpT12
CSUI_006575	106840567800397	0.00611222102338621	MINDY_DUB domain-containing protein	UpT12
CSUI_007084	106840126836096	1.34289e+08	hypothetical protein	UpT12_UpT23_UpT13
CSUI_003144	106758689539543	0.0329564067496382	sufb sufd domain-containing protein	UpT12_UpT13
CSUI_004193	106617869665997	0.00309912182443069	glycosyltransferase family 17 protein	UpT12_UpT23_UpT13
CSUI_001930	106593860488694	0.0104439970689699	hypothetical protein	UpT12_UpT23_UpT13
CSUI_000729	106577635146924	8.71208e+08	hypothetical protein	UpT12_UpT13
CSUI_005097	106482028076228	1.28068e+09	hypothetical protein	UpT12_UpT13
CSUI_010124	106443460976099	0.00554427760632206	ap2 domain transcription factor ap2x-8	UpT12
CSUI_003629	106101520007976	0.00025861470880338	hypothetical protein	UpT12_UpT13
CSUI_001287	106091222362338	6.09546e+07	caax protease self-immunity protein	UpT12_UpT13
CSUI_002087	106039453102566	0.000397169792549223	hypothetical protein	UpT12
CSUI_003792	105977437347951	0.0348906306492448	protein kinase domain-containing protein	UpT12
CSUI_007083	105717272599379	0.000449134706686011	hypothetical protein	UpT12_UpT23_UpT13
CSUI_004865	105707688026034	0.0322994900415728	major facilitator family protein	UpT12
CSUI_001843	105668535065608	0.00139640097441498	hypothetical protein	UpT12
CSUI_003110	105555088630484	0.000595449743913029	endoribonuclease l-psp	UpT12_UpT13
CSUI_011096	105538295757927	1.97465e+08	ribonuclease h1 h2 small subunit protein	UpT12_UpT23_UpT13
CSUI_000090	105191918321042	0.000353900896239483	rhodopsin-like gpcr transmembrane domain protein	UpT12_UpT13
CSUI_009962	105189765160598	7.63333e+09	hypothetical protein	UpT12_UpT13
CSUI_008714	105100161791762	0.00854796068614115	hypothetical protein	UpT12
CSUI_007462	104825471233707	0.00350301097597064	wd g-beta repeat-containing protein	UpT12_UpT23_UpT13
CSUI_003673	104688266237229	0.00923674564958241	hypothetical protein	UpT12_UpT13
CSUI_002862	104628698398983	0.00180442787405556	inositol polyphosphate kinase	UpT12_UpT13
CSUI_011088	104603558947781	0.00973669743435929	gram domain-containing protein	UpT12
CSUI_011327	104554518457146	0.00372522361760683	transmembrane protein	UpT12_UpT13
CSUI_004059	104471596384878	0.000262655325625865	hypothetical protein	UpT12
CSUI_011212	103945950190122	0.0188491103186379	glycosylphosphatidylinositol anchor attachment protein 1	UpT12_UpT13
CSUI_010811	103890083193825	0.0214610354854562	amp-binding enzyme domain-containing protein	UpT12_UpT13
CSUI_008277	103798001672072	5.29776e+08	hypothetical protein	UpT12_UpT13
CSUI_004759	103666347228371	0.000920099129042283	hypothetical protein	UpT12_UpT13
CSUI_000608	103589982828583	0.000134210311644918	hypothetical protein	UpT12
CSUI_006655	103391435959094	4.46017e+08	toxoplasma gondii family a protein	UpT12_UpT13
CSUI_007250	103085659482684	0.0053760983825224	histone lysine demethylase jmjd6b	UpT12_UpT13
CSUI_008540	102722920378535	1.09372e+09	type i fatty acid synthase	UpT12
CSUI_010902	102530120742821	0.00698600128503467	hypothetical protein	UpT12
CSUI_008668	102448100080357	0.0152781531081309	hypothetical protein	UpT12
CSUI_008733	102195126166421	0.000247574894575034	hypothetical protein	UpT12_UpT13
CSUI_005255	101573865993623	1.00086e+08	er lumen protein retaining receptor	UpT12_UpT13
CSUI_002999	101523578035327	0.000875543816927619	hypothetical protein	UpT12_UpT13
CSUI_008335	101503558488252	0.0203279637219669	hypothetical protein	UpT12
CSUI_000999	101312893857793	2.81765e+09	alveolin domain containing intermediate filament imc7	UpT12_UpT13
CSUI_010887	101292443217784	0.026714007799211	tyrosine kinase-like protein	UpT12_UpT13
CSUI_009647	101246634178557	0.00471586456373956	hypothetical protein	UpT12_UpT13
CSUI_009496	101161894653707	0.000853268174921536	hypothetical protein	UpT12
CSUI_002940	101110970841914	0.00337198669907086	translin family protein	UpT12_UpT23_UpT13
CSUI_007547	101060571343053	9.73412e+08	hypothetical protein	UpT12_UpT13
CSUI_003391	100897373746934	0.00783401709417946	histone lysine methyltransferase set1	UpT12
CSUI_006272	100896178810698	0.000326361084115722	abc transporter transmembrane region domain-containing protein	UpT12_UpT13
CSUI_003171	100840558817561	0.0281034682202659	peptidase family c50 protein	UpT12
CSUI_003040	100838205808016	0.0111243608841697	hypothetical protein	UpT12
CSUI_000633	100777066087156	0.00447060164209459	px domain protein	UpT12_UpT13
CSUI_007943	100627824372163	0.0288925340454517	swim zinc finger domain-containing protein	UpT12
CSUI_000939	100590529858007	2.01539e+09	hypothetical protein	UpT12_UpT23_UpT13
CSUI_000622	100551882213463	5.77398e+08	erythrocyte membrane protein related	UpT12_UpT23_UpT13
CSUI_007633	100067760984036	0.000799819683563093	hypothetical protein	UpT12_UpT13
CSUI_011471	100062260960637	0.00063815308796851	hypothetical protein	UpT12_UpT13
CSUI_008718	39685600764821	1.05452e+06	hypothetical protein	UpT12_UpT23_UpT13
CSUI_008719	37519881003112	194138	hypothetical protein	UpT12_UpT23_UpT13
CSUI_001474	32610067669377	3.09526e+07	hypothetical protein	UpT12_UpT13
CSUI_002890	31534960893206	279219	zinc finger (ccch type) motif-containing protein	UpT12_UpT23_UpT13
CSUI_005513	30229598980275	701054	surface antigen	UpT12_UpT23_UpT13
CSUI_004489	25755821546908	9.74399e+06	toxoplasma gondii family d protein	UpT12_UpT13
CSUI_005622	25687226820839	2.42723e+09	hypothetical protein	UpT12_UpT23_UpT13
CSUI_009771	20759520936643	7.04537e+09	tubulin beta chain	UpT12_UpT23_UpT13
CSUI_001473	20301863230319	2.86954e+06	hypothetical protein-TyRP	UpT12_UpT13
CSUI_010398	20288211514158	8.40234e+07	hypothetical protein	UpT12_UpT13
CSUI_007251	19110904013521	2.10939e+07	hypothetical protein	UpT12_UpT23_UpT13
CSUI_003237	18498401256811	0.00124223251768559	tbc domain-containing protein	UpT12_UpT13
CSUI_005724	15964543098776	1.68266e+08	ribonucleoside-diphosphate reductase large subunit	UpT12_UpT23_UpT13
CSUI_007310	15264318412539	0.0010231081515509	hypothetical protein	UpT12_UpT13
CSUI_006174	14125279010332	0.00164664810372365	hypothetical protein	UpT12_UpT13
CSUI_001984	13347177805313	0.00101442869632513	hypothetical protein	UpT12
CSUI_002616	12864810635352	0.0405107931270342	hect-domain (ubiquitin-transferase) domain-containing	UpT12
CSUI_009141	12719223816602	1.84426e+07	hypothetical protein	UpT12_UpT13
CSUI_003787	12532173809443	1.08381e+08	hypothetical protein	UpT12_UpT13
CSUI_008535	12438924003875	0.000357725149637758	histone lysine acetyltransferase myst-b	UpT12_UpT13
CSUI_003982	12412738204917	5.57908e+09	hypothetical protein	UpT12_UpT13
CSUI_007356	12368528069201	0.0116071436254751	hypothetical protein	UpT12_UpT13
CSUI_011451	11984097610253	0.00389826908313744	atp-binding cassette g family transporter abcg96	UpT12_UpT13
CSUI_009340	11730379707399	0.0248495463825083	hypothetical protein	UpT12
CSUI_007880	11624376136799	0.00182822669046727	hypothetical protein	UpT12
CSUI_009438	11413441704009	0.00632571532523906	hypothetical protein	UpT12
CSUI_000924	11397431495527	7.64117e+08	utp-glucose-1-phosphate uridylyltransferase subfamily protein	UpT12
CSUI_007574	11383652650594	0.0024670338105424	hypothetical protein	UpT12_UpT13
CSUI_000838	11354444208893	0.00490028145112658	methionine--trna ligase	UpT12
CSUI_002359	10661767158834	0.000350913725692164	hypothetical protein	UpT12_UpT23_UpT13
CSUI_001349	10590582807098	0.0010231081515509	hypothetical protein	UpT12_UpT13
CSUI_010267	10590545972839	0.00898530661121944	hypothetical protein	UpT12_UpT13
CSUI_005539	10552845436739	3.3054e+09	hypothetical protein	UpT12_UpT23_UpT13
CSUI_003086	10452502961902	0.00985721144708712	rna-binding protein	UpT12
CSUI_002000	10338588685007	0.00196167770188078	gtr1 protein g	UpT12
CSUI_000746	10334888884813	3.11961e+09	DUF3883 domain-containing protein	UpT12_UpT23_UpT13
CSUI_005799	10260271116533	0.00494267011646092	hypothetical protein	UpT12
CSUI_008024	10157740728944	0.00745543775743704	hypothetical protein	UpT12
CSUI_007400	2063257071547	4.43573e+07	hypothetical protein	UpT12_UpT13
CSUI_001884	1973832648955	0.00020638026462653	hypothetical protein	UpT12_UpT13
CSUI_000995	366295511579	82201.8	transmembrane protein	UpT12_UpT23_UpT13

## Sheet: Upreg_T2_T3
genes	logFC23	FDR_adj_pval	description	Comparison
CSUI_003594	272742574287464	29.9061	carbonate eukaryotic-type domain-containing protein	UpT12_UpT23_UpT13
CSUI_005243	270675608017097	1026.55	retroelement pol polyprotein	UpT12_UpT23_UpT13
CSUI_002027	262000958963986	3934.38	toxoplasma gondii family a protein	UpT12_UpT23_UpT13
CSUI_001004	252767519318201	36317.5	SAG domain-containing protein	UpT12_UpT23_UpT13
CSUI_005622	250790000350837	114398	hypothetical protein	UpT12_UpT23_UpT13
CSUI_010999	250518467895988	28.5786	camp-dependent protein kinase regulatory	UpT12_UpT23_UpT13
CSUI_003821	247529286920092	146095	hypothetical protein	UpT12_UpT23_UpT13
CSUI_010949	245749442064877	1026.55	hmg (high mobility group) box domain-containing protein	UpT12_UpT23_UpT13
CSUI_008850	239106946713766	286357	tetratricopeptide repeat-containing protein	UpT12_UpT23_UpT13
CSUI_009771	237678540551732	4368.19	tubulin beta chain	UpT12_UpT23_UpT13
CSUI_003801	237340907725136	5399.1	transmembrane protein	UpT12_UpT23_UpT13
CSUI_003404	234175797919673	480108	meiosis-specific nuclear structural protein	UpT12_UpT23_UpT13
CSUI_000997	233648103503197	455.534	hypothetical protein	UpT12_UpT23_UpT13
CSUI_006055	232494907244724	177.414	flagellar associated protein	UpT12_UpT23_UpT13
CSUI_007609	232245614644251	9148.16	hypothetical protein	UpT12_UpT23_UpT13
CSUI_004300	230470674005289	98299.5	nbp2b	UpT12_UpT23_UpT13
CSUI_007778	229845715476684	206.271	hypothetical protein	UpT12_UpT23_UpT13
CSUI_010157	229379453293135	25403.9	toxoplasma gondii family a protein	UpT12_UpT23_UpT13
CSUI_003709	228571123291352	5828.54	transmembrane protein	UpT12_UpT23_UpT13
CSUI_008948	226644612455449	42.1217	hypothetical protein	UpT23_UpT13
CSUI_001900	223744317267233	549.904	late embryogenesis abundant domain protein	UpT12_UpT23_UpT13
CSUI_007351	220353190197291	197123	adenylate kinase superfamily protein	UpT23_UpT13
CSUI_000645	218986355375567	365531	alpha beta hydrolase fold domain-containing protein	UpT23_UpT13
CSUI_009912	218136662692781	4899.18	btb poz domain-containing protein	UpT12_UpT23_UpT13
CSUI_003820	216459752833712	10747	hypothetical protein	UpT12_UpT23_UpT13
CSUI_006179	213887645267363	12.9177	SAG domain-containing protein	UpT12_UpT23_UpT13
CSUI_008217	213642138093691	11866	hypothetical protein	UpT12_UpT23_UpT13
CSUI_001899	211939454981026	398305	late embryogenesis abundant domain protein	UpT12_UpT23_UpT13
CSUI_000680	211911085672406	38.7571	hypothetical protein	UpT12_UpT23_UpT13
CSUI_000190	211111810250771	30160.4	hypothetical protein	UpT12_UpT23_UpT13
CSUI_000362	210357080744234	255862	wd g-beta repeat-containing protein	UpT12_UpT23_UpT13
CSUI_007127	209955920867988	13968.4	hypothetical protein	UpT12_UpT23_UpT13
CSUI_004405	206051194352741	1413.06	transmembrane protein	UpT23_UpT13
CSUI_004926	205628653099919	31656.4	hypothetical protein	UpT12_UpT23_UpT13
CSUI_003770	205340882072489	3629.19	hypothetical protein	UpT12_UpT23_UpT13
CSUI_000493	204641014491675	2064.6	notch domain-containing protein	UpT12_UpT23_UpT13
CSUI_008031	203003299242868	40425.5	zinc ccch type domain protein	UpT12_UpT23_UpT13
CSUI_005698	199813541590188	23005.7	splicing factor	UpT12_UpT23_UpT13
CSUI_007251	199771191317975	2039.84	hypothetical protein	UpT12_UpT23_UpT13
CSUI_006108	198386290739688	951.088	hypothetical protein	UpT12_UpT23_UpT13
CSUI_006025	198342734359567	14821.5	hypothetical protein	UpT12_UpT23_UpT13
CSUI_005513	198228222734121	8547.79	surface antigen	UpT12_UpT23_UpT13
CSUI_006077	198044717304119	11995.2	tip49 C-terminus family protein	UpT12_UpT23_UpT13
CSUI_004216	197158453232788	30277.4	aoe264 and aoe130 possible	UpT12_UpT23_UpT13
CSUI_001067	196865034779193	7581.93	subtilisin sub7	UpT12_UpT23_UpT13
CSUI_008252	196531296367239	3466.35	ml domain protein	UpT12_UpT23_UpT13
CSUI_008720	194903128030824	302914	hypothetical protein	UpT12_UpT23_UpT13
CSUI_007418	193222793568789	304455	14-3-3 domain	UpT12_UpT23_UpT13
CSUI_005786	191677045366806	213927	fad-dependent oxidoreductase	UpT12_UpT23_UpT13
CSUI_000928	190803371397907	29918.4	wd g-beta repeat-containing protein	UpT12_UpT23_UpT13
CSUI_006911	189539776248643	2388.35	wd g-beta repeat-containing protein	UpT12_UpT23_UpT13
CSUI_008719	189043415721453	19463.2	hypothetical protein	UpT12_UpT23_UpT13
CSUI_003773	188720300820104	143.629	transmembrane protein	UpT12_UpT23_UpT13
CSUI_001524	186109352346316	2916.4	hypothetical protein	UpT12_UpT23_UpT13
CSUI_009966	184722414089029	1.77759e+06	protein kinase domain containing protein	UpT12_UpT23_UpT13
CSUI_010241	183699075015371	177.414	zinc finger (ccch type) motif-containing protein	UpT12_UpT23_UpT13
CSUI_001503	183346252811492	45805.4	3 5 -cyclic nucleotide phosphodiesterase domain-containing protein	UpT12_UpT23_UpT13
CSUI_005126	182639586107918	4157.54	hypothetical protein	UpT12_UpT23_UpT13
CSUI_006267	179919219311993	3212.84	tubulin beta chain	UpT23_UpT13
CSUI_002359	178331866634845	415.811	hypothetical protein	UpT12_UpT23_UpT13
CSUI_007083	177596140370776	39532.4	hypothetical protein	UpT12_UpT23_UpT13
CSUI_000082	176968908591561	88.2572	4-alpha-glucanotransferase	UpT12_UpT23_UpT13
CSUI_002890	176326036268866	27816.7	zinc finger (ccch type) motif-containing protein	UpT12_UpT23_UpT13
CSUI_008278	173494509483817	286357	hypothetical protein	UpT23_UpT13
CSUI_002609	173244222343147	37433.1	J domain-containing protein	UpT12_UpT23_UpT13
CSUI_006459	173041983729055	85281	fasciclin domain-containing protein	UpT12_UpT23_UpT13
CSUI_006910	173041543025222	1125.27	flagellar associated protein	UpT12_UpT23_UpT13
CSUI_006404	172996641274989	944041	gcc2 and gcc3 domain-containing protein	UpT23_UpT13
CSUI_000409	172588358746154	21624.7	autophagy-related protein 8 atg8	UpT23_UpT13
CSUI_004193	169839809377676	17284.2	glycosyltransferase family 17 protein	UpT12_UpT23_UpT13
CSUI_001173	169813539572521	4.4644e+06	trichohyalin	UpT23_UpT13
CSUI_007586	168956339914918	541184	dynein gamma flagellar outer	UpT12_UpT23_UpT13
CSUI_003783	168319205912732	205273	gcc2 and gcc3 domain-containing protein	UpT23_UpT13
CSUI_000472	167820268543658	1.29805e+07	male gamete fusion factor	UpT12_UpT23_UpT13
CSUI_007953	167296213252783	61351.9	chromosome-associated kinesin klp1	UpT12_UpT23_UpT13
CSUI_000899	166702821388695	13262.7	aromatic amino acid hydrolase	UpT23_UpT13
CSUI_003118	166315743071473	331.051	methyltransferase	UpT23_UpT13
CSUI_002604	166215835258297	5604.62	growth arrest-specific protein 8	UpT12_UpT23_UpT13
CSUI_005724	163642236919125	37433.1	ribonucleoside-diphosphate reductase large subunit	UpT12_UpT23_UpT13
CSUI_005429	162610668212011	36129.3	transcription factor iib	UpT23_UpT13
CSUI_001155	159979587624249	205556	cullin family protein	UpT23_UpT13
CSUI_005706	158861880497509	3.48026e+06	hypothetical protein	UpT12_UpT23_UpT13
CSUI_005434	158602688888995	72515	alanine dehydrogenase	UpT12_UpT23_UpT13
CSUI_000719	158238816920763	24119.7	hydrolase family protein	UpT12_UpT23_UpT13
CSUI_008696	157491649721513	247.464	tubulin alpha chain	UpT23_UpT13
CSUI_004150	155879492240796	3934.38	hypothetical protein	UpT12_UpT23_UpT13
CSUI_003868	155616518424569	38.3405	coiled-coil protein	UpT23_UpT13
CSUI_000622	154752120513495	185.686	erythrocyte membrane protein related	UpT12_UpT23_UpT13
CSUI_009456	154582219501094	1.27707e+06	hypothetical protein	UpT23_UpT13
CSUI_002012	154277839099658	551450	hypothetical protein	UpT23_UpT13
CSUI_008718	154258286246576	9819.57	hypothetical protein	UpT12_UpT23_UpT13
CSUI_000995	154155096345111	17859	transmembrane protein	UpT12_UpT23_UpT13
CSUI_007876	153728862734617	7326.96	hypothetical protein	UpT23_UpT13
CSUI_002110	153687756617756	37433.1	ribonucleoside-diphosphate reductase large subunit	UpT23_UpT13
CSUI_010187	153202119272947	1.24285e+06	hypothetical protein	UpT23
CSUI_000031	152290698126743	418900	hypothetical protein	UpT12_UpT23_UpT13
CSUI_009221	151401271378468	206.271	hypothetical protein	UpT12_UpT23_UpT13
CSUI_000168	150528949346549	17166.3	fha domain-containing protein	UpT12_UpT23_UpT13
CSUI_006606	148955475647399	171015	coiled-coil protein	UpT12_UpT23_UpT13
CSUI_002345	147104789986835	1.43841e+06	perforin-like protein plp1	UpT23_UpT13
CSUI_006611	146748411784776	710322	hypothetical protein	UpT23_UpT13
CSUI_002998	146363563873209	28864.9	morn repeat-containing protein	UpT12_UpT23_UpT13
CSUI_011546	146165986765633	1.17191e+06	hmg (high mobility group) box domain-containing protein	UpT23_UpT13
CSUI_004260	145983791707529	2110.46	hypothetical protein	UpT23_UpT13
CSUI_005667	145648346979985	18908.1	sag-related sequence srs28	UpT23_UpT13
CSUI_001413	144451545198937	743712	with signal peptide plus thr related protein	UpT12_UpT23_UpT13
CSUI_003352	144313632218702	1.26785e+06	hypothetical protein	UpT23_UpT13
CSUI_009311	143388244717793	95569.5	myosin heavy chain	UpT23_UpT13
CSUI_005106	142936234303476	1057.42	hypothetical protein	UpT23_UpT13
CSUI_009865	142746080088946	1.20961e+07	hypothetical protein	UpT23_UpT13
CSUI_008372	142198252372273	581.71	hypothetical protein	UpT23_UpT13
CSUI_009556	141848773113813	693171	ap2 domain transcription factor ap2x-10	UpT23_UpT13
CSUI_008806	141350887156466	1.76582e+06	oocyst wall protein	UpT12_UpT23_UpT13
CSUI_009090	141326873350494	3895.3	apicoplast import protein	UpT23_UpT13
CSUI_007031	139665355241387	434.594	gliding-associated protein 80	UpT23_UpT13
CSUI_011197	139323406191665	1.92076e+06	hypothetical protein	UpT23_UpT13
CSUI_011096	138936234395206	14178.6	ribonuclease h1 h2 small subunit protein	UpT12_UpT23_UpT13
CSUI_010327	138896878724113	98.4284	fad binding domain of dna photolyase domain-containing protein	UpT12_UpT23_UpT13
CSUI_006694	138648094605846	276635	hypothetical protein	UpT23_UpT13
CSUI_004003	138560125174339	9819.57	microneme protein mic15	UpT23_UpT13
CSUI_005246	137509607132384	33697.7	hypothetical protein	UpT12_UpT23_UpT13
CSUI_002089	137374665855888	333182	zinc finger (ccch type) motif-containing protein	UpT23_UpT13
CSUI_004816	137038369097707	26339.3	morn repeat-containing protein	UpT23_UpT13
CSUI_004708	136861666234352	3.56518e+06	hypothetical protein	UpT23_UpT13
CSUI_003120	136620375107856	4.17778e+06	dna rna polymerases superfamily protein	UpT12_UpT23_UpT13
CSUI_000939	136501580313352	16974.4	hypothetical protein	UpT12_UpT23_UpT13
CSUI_000584	136477203566306	454.155	hypothetical protein	UpT23_UpT13
CSUI_009859	136033155763509	1.20144e+08	hypothetical protein	UpT23_UpT13
CSUI_000253	135751121222212	771.825	fructose- -bisphosphate	UpT23_UpT13
CSUI_001341	135318635186521	794442	sec1 family protein	UpT23_UpT13
CSUI_003885	134618630442616	289381	kinesin motor domain-containing protein	UpT23_UpT13
CSUI_007585	134581007583255	7434.51	phospholipase	UpT23_UpT13
CSUI_000183	134272788642864	2.91773e+07	hypothetical protein	UpT23_UpT13
CSUI_005284	134118512989857	4226.13	septin	UpT23_UpT13
CSUI_003690	133746507537227	3.56434e+07	dna replication licensing factor mcm7	UpT23
CSUI_006989	133415998758476	7317.01	rna cap guanine-n2 methyltransferase	UpT23_UpT13
CSUI_011316	133268494805625	132462	hypothetical protein	UpT23_UpT13
CSUI_009671	132519270587488	104377	start domain-containing protein	UpT12_UpT23_UpT13
CSUI_002229	131883229854949	2.23601e+08	hypothetical protein	UpT12_UpT23_UpT13
CSUI_004847	131154729387355	1.05986e+09	cytochrome b	UpT23
CSUI_008345	130615839346947	501714	deoxyribose-phosphate aldolase	UpT23_UpT13
CSUI_002956	129759928718731	1.65872e+07	smc n terminal domain-containing protein	UpT23_UpT13
CSUI_003159	128264756043238	18765.5	hypothetical protein	UpT23_UpT13
CSUI_004954	128238879654627	133757	glutamate-cysteine catalytic subunit domain-containing protein	UpT23_UpT13
CSUI_001060	127907750879278	3.1793e+07	pfkb family protein	UpT23_UpT13
CSUI_000854	127856062350339	20221.5	non-muscle myosin heavy	UpT23_UpT13
CSUI_004212	127806316367763	1.39093e+06	toxoplasma gondii family d protein	UpT23_UpT13
CSUI_011202	127604639630118	1.16612e+06	rna recognition motif-containing protein	UpT23_UpT13
CSUI_002695	127294507674275	4899.18	3 5 -cyclic nucleotide phosphodiesterase related protein	UpT23_UpT13
CSUI_005539	127167060495345	227860	hypothetical protein	UpT12_UpT23_UpT13
CSUI_003587	126597123106498	37523.7	hypothetical protein	UpT12_UpT23_UpT13
CSUI_000781	126574478210106	3466.35	hypothetical protein	UpT12_UpT23_UpT13
CSUI_006185	126272498499373	410715	hypothetical protein	UpT23_UpT13
CSUI_006394	125501813970991	19526	triose-phosphate isomerase tpi-ii	UpT23_UpT13
CSUI_000813	124885806981874	24334.8	hypothetical protein	UpT12_UpT23_UpT13
CSUI_011175	124570180222726	541153	nb-arc domain related	UpT23_UpT13
CSUI_007232	124513896572924	9.52315e+07	hypothetical protein	UpT12_UpT23_UpT13
CSUI_006718	124485557873415	3.34326e+06	hypothetical protein	UpT23_UpT13
CSUI_005152	123882475810552	1748.95	pek kinase	UpT23_UpT13
CSUI_005726	123786939114641	3466.35	endoplasmic reticulum oxidoreductin	UpT23_UpT13
CSUI_006690	123731328666157	116491	aldo keto reductase family oxidoreductase	UpT23_UpT13
CSUI_003655	122903858103425	5023.01	strictosidine synthase subfamily	UpT23_UpT13
CSUI_003727	122780471241845	120049	hypothetical protein	UpT23_UpT13
CSUI_004626	122592861929177	1.41909e+06	hypothetical protein	UpT12_UpT23_UpT13
CSUI_006635	122167309793104	974.194	proteophosphoglycan related	UpT23_UpT13
CSUI_010033	122129543951379	1.37367e+09	ribosomal protein s12	UpT23_UpT13
CSUI_003316	121603907370778	1.02479e+07	ribosomal rna large subunit methyltransferase j protein	UpT12_UpT23_UpT13
CSUI_010971	120950127064071	6.57229e+08	transmembrane protein	UpT12_UpT23_UpT13
CSUI_002940	120485010065556	1.4497e+08	translin family protein	UpT12_UpT23_UpT13
CSUI_004192	120386519334632	0.000410720899121802	hypothetical protein	UpT23_UpT13
CSUI_011074	120179289741799	543.43	zinc c3hc4 type (ring finger) domain-containing protein	UpT23_UpT13
CSUI_009793	120154755237524	833325	glycerophosphodiester phosphodiesterase family protein	UpT23_UpT13
CSUI_001402	120154381826535	569.643	kbp-like protein	UpT23_UpT13
CSUI_011295	120102847378045	33191.6	3-ketoacyl- reductase	UpT23
CSUI_005727	120041981003835	2.80854e+07	adp atp translocase 1	UpT12_UpT23_UpT13
CSUI_004036	120012445028169	42981.6	aminopeptidase n	UpT23_UpT13
CSUI_000268	119971802764504	474306	hypothetical protein	UpT23_UpT13
CSUI_004092	119786717613146	4.14195e+07	serine threonine protein kinase	UpT12_UpT23_UpT13
CSUI_005965	119615206467175	1.07453e+08	sarcoma antigen ny-sar-97	UpT23_UpT13
CSUI_009287	119444802556544	6.12969e+08	exonuclease	UpT23_UpT13
CSUI_002832	119008216078659	70602.9	histone hairpin-binding protein	UpT23_UpT13
CSUI_006378	118942192104048	1.9429e+06	thioredoxin domain-containing protein	UpT23_UpT13
CSUI_005419	118720642162603	728292	hypothetical protein	UpT12_UpT23_UpT13
CSUI_001639	117702988761541	877767	hypothetical protein	UpT23_UpT13
CSUI_002622	117662915959868	1.76582e+06	coiled-coil related	UpT23_UpT13
CSUI_003873	117091335485236	38.3405	transmembrane	UpT23_UpT13
CSUI_000331	117064014623657	1.7839e+06	udp-galactose transporter subfamily protein	UpT23_UpT13
CSUI_009083	116921023908893	43969.3	hypothetical protein	UpT23_UpT13
CSUI_009382	116916968373543	4.12764e+06	xpg n-terminal domain-containing protein	UpT23
CSUI_007002	116847107273427	7.80312e+06	centrin 2	UpT23_UpT13
CSUI_000746	116630805820906	3564.75	DUF3883 domain-containing protein	UpT12_UpT23_UpT13
CSUI_003738	116596754973672	699665	tetratricopeptide repeat-containing protein	UpT23_UpT13
CSUI_004379	116513149862382	31587.6	membrane protein	UpT23_UpT13
CSUI_008477	116443340301221	594048	hypothetical protein	UpT12_UpT23_UpT13
CSUI_000458	116156863895518	6.42138e+06	hypothetical protein	UpT23_UpT13
CSUI_003630	116029109007791	24334.8	hypothetical protein	UpT23_UpT13
CSUI_002075	115599635739848	1.88272e+08	histone h2a	UpT23_UpT13
CSUI_004133	115183888937772	8.89366e+06	cs domain protein	UpT23_UpT13
CSUI_002080	114767283276916	7.60443e+07	26s proteasome subunit p55	UpT23
CSUI_002193	114745279152597	1.91892e+06	transmembrane protein	UpT12_UpT23_UpT13
CSUI_007070	114729305276819	181831	fasciclin domain protein	UpT12_UpT23_UpT13
CSUI_006398	113802196256392	526577	hypothetical protein	UpT23
CSUI_010225	113061659557951	106216	hypothetical protein	UpT12_UpT23_UpT13
CSUI_003560	112959664290845	18742.6	peptidase family m3 protein	UpT12_UpT23_UpT13
CSUI_011452	112847111441007	13968.4	udp-glucose 4-epimerase	UpT23_UpT13
CSUI_000484	112818844422615	159627	hypothetical protein	UpT23_UpT13
CSUI_001693	111662202087126	1.09725e+08	longevity-assurance protein domain-containing protein	UpT23
CSUI_004717	111422405192028	454782	dynein light chain dlc	UpT23_UpT13
CSUI_000096	111411439522813	3.06061e+07	retrotransposon ty3-gypsy subclass	UpT12_UpT23_UpT13
CSUI_002440	110213433622776	5.63944e+06	acyltransferase domain-containing protein	UpT12_UpT23_UpT13
CSUI_004248	110178525798057	1.21379e+07	sag-related sequence srs26i	UpT12_UpT23_UpT13
CSUI_005843	110024845332488	1.73843e+06	hypothetical protein	UpT23_UpT13
CSUI_010837	110018702264485	9.24451e+06	hypothetical protein	UpT23_UpT13
CSUI_006207	109813634299381	2.54842e+06	oocyst wall protein	UpT23_UpT13
CSUI_006683	109751577708905	0.00015944600907272	hypothetical protein	UpT23_UpT13
CSUI_010231	109678472083177	2.13505e+08	hypothetical protein	UpT23_UpT13
CSUI_005112	109640755282584	1.64343e+06	aquaporin 2	UpT23
CSUI_007349	109594102063057	2.61709e+09	inositol monophosphatase 1	UpT23_UpT13
CSUI_010457	109223611966648	21456.9	hypothetical protein	UpT23_UpT13
CSUI_000433	109005303651585	18939.8	hypothetical protein	UpT23_UpT13
CSUI_000757	108939570725587	7.01125e+08	50s ribosomal protein l2	UpT23_UpT13
CSUI_006707	108628495962729	485374	ribosomal protein rpl35	UpT23
CSUI_000505	108502934436402	2.41631e+06	plasma-membrane choline transporter	UpT23
CSUI_004528	108309492537015	7.60955e+09	hypothetical protein	UpT23_UpT13
CSUI_004236	107746826364095	1.44792e+09	26s proteasome regulatory subunit 7	UpT23
CSUI_005420	107693565035925	1733.91	beta-tubulin cofactor	UpT23_UpT13
CSUI_001302	106695064572978	1.37184e+08	asparagine-rich triplet repeat antigen	UpT23_UpT13
CSUI_000555	106440014708861	2.62218e+07	amylo-alpha	UpT23
CSUI_007084	106235928650616	484988	hypothetical protein	UpT12_UpT23_UpT13
CSUI_006430	106154081212486	494510	hypothetical protein	UpT12_UpT23_UpT13
CSUI_006741	105977843892996	1.87679e+07	hypothetical protein	UpT23_UpT13
CSUI_010083	105781123908762	1.78378e+09	hypothetical protein	UpT23_UpT13
CSUI_007786	105267700125532	4.45989e+09	hypothetical protein	UpT23
CSUI_000705	104764322451582	21456.9	dna pantothenate metabolism flavoprotein	UpT23_UpT13
CSUI_006649	104723482858764	8.50864e+09	zinc finger (c3hc4 ring finger)	UpT23_UpT13
CSUI_010977	104560522498712	0.000127337375937179	hypothetical protein	UpT23
CSUI_011530	104351051312505	2.25215e+07	protein kinase domain protein	UpT23
CSUI_000749	103928679197793	376544	hypothetical protein	UpT23_UpT13
CSUI_005806	103832163234175	1.77214e+06	hypothetical protein	UpT12_UpT23_UpT13
CSUI_009316	103702234153197	64006.9	hypothetical protein	UpT23
CSUI_001819	103620096958052	8.55743e+07	hypothetical protein	UpT23
CSUI_004930	103594606014116	2.58209e+06	hypothetical protein	UpT23_UpT13
CSUI_008231	102994801380626	2.81138e+07	phosphopantothenoylcysteine decarboxylase isoform x1	UpT23_UpT13
CSUI_001459	102974716260949	2.64656e+07	hypothetical protein	UpT23
CSUI_010730	102673889445059	1.08377e+09	thioredoxin reductase	UpT23_UpT13
CSUI_004552	102652625672922	16785	fatty acid elongase	UpT23_UpT13
CSUI_005608	102376429710864	2.17443e+08	tubulin binding cofactor a protein	UpT23_UpT13
CSUI_009016	102264407382585	1.97448e+09	arginine decarboxylase	UpT23
CSUI_004898	102058168227678	15417.1	hypothetical protein	UpT23_UpT13
CSUI_008051	101894118546256	1.17191e+06	hypothetical protein	UpT12_UpT23_UpT13
CSUI_009361	101347074986668	2.71157e+07	hypothetical protein	UpT23_UpT13
CSUI_004282	101336876413828	0.00164568391598157	pyruvate dehydrogenase complex subunit pdh-e2	UpT23_UpT13
CSUI_009641	101274347878018	4.96587e+06	wd-40 repeat	UpT23
CSUI_001930	101253876875666	5.04046e+07	hypothetical protein	UpT12_UpT23_UpT13
CSUI_003099	100849640131409	136377	cmgc ck2 family	UpT12_UpT23_UpT13
CSUI_002356	100715389837487	4.2051e+08	ribosome-binding factor a	UpT23_UpT13
CSUI_002626	100618977034254	1.64705e+06	regulator of chromosome condensation rcc1	UpT23
CSUI_001983	100443619675939	1.44166e+08	thrombospondin type 1 domain-containing	UpT12_UpT23_UpT13
CSUI_005579	100056336435202	2.92719e+07	ubiquitin carboxyl-terminal hydrolase uchl3	UpT23_UpT13
CSUI_004019	20969224952148	21754.9	protein c21orf59	UpT12_UpT23_UpT13
CSUI_000245	18473046813701	974.194	heavy chain 2 family protein	UpT23_UpT13
CSUI_007462	17291222133479	519561	wd g-beta repeat-containing protein	UpT12_UpT23_UpT13
CSUI_006533	16499545946262	38715.9	sf-assemblin beta giardin protein	UpT23_UpT13
CSUI_008939	14254578337184	257745	hypothetical protein	UpT12_UpT23_UpT13
CSUI_002011	13871794599062	893223	hypothetical protein	UpT23_UpT13
CSUI_007144	13484133918202	693225	gcc2 and gcc3 domain-containing protein	UpT12_UpT23_UpT13
CSUI_006984	13370262245236	136388	hypothetical protein	UpT23_UpT13
CSUI_001623	13334120215252	1.40758e+08	pterin-4-alpha-carbinolamine dehydratase	UpT23_UpT13
CSUI_002353	13158145715662	1.2813e+06	hypothetical protein	UpT23_UpT13
CSUI_009323	12454928846082	305235	hypothetical protein	UpT23_UpT13
CSUI_001801	12389733066005	5.71381e+06	hypothetical protein	UpT23_UpT13
CSUI_002228	12365352973579	7.34144e+08	hypothetical protein	UpT12_UpT23_UpT13
CSUI_005000	11800064911941	0.000244037748172012	zinc finger protein	UpT23_UpT13
CSUI_002560	11722752623629	349772	hypothetical protein	UpT23_UpT13
CSUI_000241	11703791814098	2.31016e+09	brain protein 44 family protein	UpT23_UpT13
CSUI_008052	11360591282809	96158.7	hypothetical protein	UpT12_UpT23_UpT13
CSUI_004161	11118756456741	4429.25	metallo-beta-lactamase domain protein	UpT12_UpT23_UpT13
CSUI_010262	11117201159131	721.181	udp-glucose 4-epimerase	UpT23_UpT13
CSUI_004057	10716921087714	9.36134e+07	hypothetical protein	UpT23_UpT13
CSUI_000702	10444057450944	4.99945e+07	hypothetical protein	UpT23_UpT13
CSUI_003257	10334738862113	213954	hypothetical protein	UpT23
CSUI_001418	10288028963824	68045.2	Lipase_3 domain-containing protein	UpT12_UpT23_UpT13
CSUI_002288	1418277885897	2.60352e+06	hypothetical protein	UpT23_UpT13
CSUI_010200	1057478471456	1.792e+08	tetratricopeptide repeat-containing protein	UpT23
CSUI_008883	1047270876801	1.26106e+07	at4g32400 related	UpT23_UpT13
CSUI_009280	1043510040067	3.18166e+08	phosphoserine aminotransferase	UpT23
CSUI_004230	114482000746	220888	ap2 domain transcription factor ap2iii-4	UpT23_UpT13

## Sheet: Upreg_T1_T3
genes	logFC13	FDR_adj_pval	description	Comparison
CSUI_008252	604446533050903	2412.3	ml domain protein	UpT12_UpT23_UpT13
CSUI_003709	601784547824718	1670.28	transmembrane protein	UpT12_UpT23_UpT13
CSUI_000190	584793190811852	3558.27	hypothetical protein-TYRP	UpT12_UpT23_UpT13
CSUI_009912	572278592886124	1670.28	btb poz domain-containing protein	UpT12_UpT23_UpT13
CSUI_008719	564242225752573	1057.42	hypothetical protein	UpT12_UpT23_UpT13
CSUI_001900	563689436053287	2064.6	late embryogenesis abundant domain protein	UpT12_UpT23_UpT13
CSUI_000997	563238338426833	2008.25	hypothetical protein	UpT12_UpT23_UpT13
CSUI_001004	561152184632836	85708.1	hypothetical protein	UpT12_UpT23_UpT13
CSUI_000493	560892565790466	239.248	notch domain-containing protein	UpT12_UpT23_UpT13
CSUI_008718	551114293894785	10853.3	hypothetical protein	UpT12_UpT23_UpT13
CSUI_002027	547154310874418	18765.5	toxoplasma gondii family a protein	UpT12_UpT23_UpT13
CSUI_008850	538241788888541	386826	tetratricopeptide repeat-containing protein	UpT12_UpT23_UpT13
CSUI_010999	537690075622324	8769.39	camp-dependent protein kinase regulatory	UpT12_UpT23_UpT13
CSUI_010949	536683080551229	1203.31	hmg (high mobility group) box domain-containing protein	UpT12_UpT23_UpT13
CSUI_003594	532155150110982	538.97	carbonate eukaryotic-type domain-containing protein	UpT12_UpT23_UpT13
CSUI_001899	531835291209688	19463.2	late embryogenesis abundant domain protein	UpT12_UpT23_UpT13
CSUI_003801	530626035907168	98299.5	transmembrane protein	UpT12_UpT23_UpT13
CSUI_001524	528588438626519	533.037	hypothetical protein	UpT12_UpT23_UpT13
CSUI_000995	520450607924111	569.643	transmembrane protein	UpT12_UpT23_UpT13
CSUI_008720	515020154726428	47008.5	hypothetical protein	UpT12_UpT23_UpT13
CSUI_005622	507662268559228	944041	hypothetical protein	UpT12_UpT23_UpT13
CSUI_002228	502985773948946	4.08847e+06	hypothetical protein	UpT12_UpT23_UpT13
CSUI_005513	500524212536871	2008.25	surface antigen	UpT12_UpT23_UpT13
CSUI_004216	498680913106993	62132.1	aoe264 and aoe130 possible	UpT12_UpT23_UpT13
CSUI_005243	491679115345699	6093.89	retroelement pol polyprotein	UpT12_UpT23_UpT13
CSUI_002890	491675645200926	8359.3	zinc finger (ccch type) motif-containing protein	UpT12_UpT23_UpT13
CSUI_003821	470331269829919	5.0173e+06	hypothetical protein	UpT12_UpT23_UpT13
CSUI_003770	470294701579121	3934.38	hypothetical protein	UpT12_UpT23_UpT13
CSUI_001413	464077203678278	24334.8	with signal peptide plus thr related protein	UpT12_UpT23_UpT13
CSUI_008806	462903013248363	14749	oocyst wall protein	UpT12_UpT23_UpT13
CSUI_007609	450064523047584	73643.4	hypothetical protein	UpT12_UpT23_UpT13
CSUI_000680	449486281801169	1303	hypothetical protein	UpT12_UpT23_UpT13
CSUI_003587	445465088390586	3465.87	hypothetical protein	UpT12_UpT23_UpT13
CSUI_009771	445273749918162	596749	tubulin beta chain	UpT12_UpT23_UpT13
CSUI_003316	445159140199914	62132.1	ribosomal rna large subunit methyltransferase j protein	UpT12_UpT23_UpT13
CSUI_006025	442772920899334	51587.2	hypothetical protein	UpT12_UpT23_UpT13
CSUI_006459	441371974032356	30733	fasciclin domain-containing protein	UpT12_UpT23_UpT13
CSUI_007778	438877410145256	3952.5	hypothetical protein	UpT12_UpT23_UpT13
CSUI_001067	438773574547994	53189.6	subtilisin sub7	UpT12_UpT23_UpT13
CSUI_004300	436202840587849	1.52939e+06	nbp2b	UpT12_UpT23_UpT13
CSUI_000719	436198701561714	49148.6	hydrolase family protein	UpT12_UpT23_UpT13
CSUI_003773	434008958467462	414.894	transmembrane protein	UpT12_UpT23_UpT13
CSUI_003820	433781483223327	302914	hypothetical protein	UpT12_UpT23_UpT13
CSUI_000082	430754849065553	282.989	4-alpha-glucanotransferase	UpT12_UpT23_UpT13
CSUI_008031	429318513821042	752452	zinc ccch type domain protein	UpT12_UpT23_UpT13
CSUI_006055	427534343173221	3815.21	flagellar associated protein	UpT12_UpT23_UpT13
CSUI_004019	426372472206931	83260.3	protein c21orf59	UpT12_UpT23_UpT13
CSUI_005786	419753138552897	1.3882e+06	fad-dependent oxidoreductase	UpT12_UpT23_UpT13
CSUI_005126	412593378790977	30056	hypothetical protein	UpT12_UpT23_UpT13
CSUI_003404	409860897550562	4.28617e+07	meiosis-specific nuclear structural protein	UpT12_UpT23_UpT13
CSUI_007070	406625693836333	2688.47	fasciclin domain protein	UpT12_UpT23_UpT13
CSUI_000928	403961547561866	198424	wd g-beta repeat-containing protein	UpT12_UpT23_UpT13
CSUI_005419	403529309946782	2920.46	hypothetical protein	UpT12_UpT23_UpT13
CSUI_001474	401140110283368	140307	hypothetical protein	UpT12_UpT13
CSUI_006179	396570638899035	39.6659	SAG domain-containing protein	UpT12_UpT23_UpT13
CSUI_006077	396022215749124	485374	tip49 C-terminus family protein	UpT12_UpT23_UpT13
CSUI_008217	394262059667012	40563	hypothetical protein	UpT12_UpT23_UpT13
CSUI_008939	394063105917652	352151	hypothetical protein	UpT12_UpT23_UpT13
CSUI_007251	390880231453185	7717.64	hypothetical protein	UpT12_UpT23_UpT13
CSUI_009966	384572724523124	140168	protein kinase domain containing protein	UpT12_UpT23_UpT13
CSUI_006614	383580227173943	1606.75	transmembrane protein	UpT12_UpT13
CSUI_001762	383171314446028	38.3405	short chain dehydrogenase reductase family protein	UpT12_UpT13
CSUI_006615	376836434955211	3377.56	hypothetical protein	UpT12_UpT13
CSUI_003099	375323387523341	445.41	cmgc ck2 family-NIMA2	UpT12_UpT23_UpT13
CSUI_009421	360417867801761	5.55948e+07	hypothetical protein	UpT12_UpT13
CSUI_007469	357187983917939	25403.9	subtilisin sub3	UpT12_UpT13
CSUI_002193	351611556738869	210854	transmembrane protein	UpT12_UpT23_UpT13
CSUI_004931	351389107812894	18765.5	hypothetical protein	UpT12_UpT13
CSUI_004092	344735597097992	3.24433e+07	serine threonine protein kinase	UpT12_UpT23_UpT13
CSUI_002609	343735283866231	174885	J domain-containing protein	UpT12_UpT23_UpT13
CSUI_007144	343724607033114	80539.8	gcc2 and gcc3 domain-containing protein	UpT12_UpT23_UpT13
CSUI_009580	343662509343384	169223	transmembrane protein	UpT12_UpT13
CSUI_000362	343533137647218	3.08951e+07	wd g-beta repeat-containing protein	UpT12_UpT23_UpT13
CSUI_007586	341012664979476	8.12142e+06	dynein gamma flagellar outer	UpT12_UpT23_UpT13
CSUI_003908	339672668646607	2.68449e+06	toxoplasma gondii family d protein	UpT12_UpT13
CSUI_000168	332687610962251	741162	fha domain-containing protein	UpT12_UpT23_UpT13
CSUI_005436	331990037249223	295202	hypothetical protein	UpT12_UpT13
CSUI_004489	329484760214437	289381	toxoplasma gondii family d protein	UpT12_UpT13
CSUI_009221	328789042360293	414.894	hypothetical protein	UpT12_UpT23_UpT13
CSUI_001761	326656368300591	5599.96	ornithine aminotransferase	UpT12_UpT13
CSUI_000575	325906212297246	8057.9	protein disulfide-isomerase domain	UpT12_UpT13
CSUI_005724	323287667906884	45833.7	ribonucleoside-diphosphate reductase large subunit	UpT12_UpT23_UpT13
CSUI_007418	322623698686611	1.31201e+07	14-3-3 domain	UpT12_UpT23_UpT13
CSUI_002998	320787536683042	19463.2	morn repeat-containing protein	UpT12_UpT23_UpT13
CSUI_004626	320719120830281	8910.23	hypothetical protein	UpT12_UpT23_UpT13
CSUI_000472	319132078281964	2.40215e+08	male gamete fusion factor	UpT12_UpT23_UpT13
CSUI_004150	317809434557901	43969.3	hypothetical protein	UpT12_UpT23_UpT13
CSUI_007351	312503780489221	2.41005e+07	adenylate kinase superfamily protein	UpT23_UpT13
CSUI_010317	309872452443554	30056	alanine dehydrogenase	UpT12_UpT13
CSUI_009850	309328023441674	6.33076e+08	proteophosphoglycan related	UpT12_UpT13
CSUI_010278	309223036061267	1.19774e+07	homoserine kinase	UpT12_UpT13
CSUI_001876	308940781479035	150067	dna double-strand break repair rad50 atpase	UpT12_UpT13
CSUI_001503	307922683946563	6.26687e+06	3 5 -cyclic nucleotide phosphodiesterase domain-containing protein	UpT12_UpT23_UpT13
CSUI_004248	306129453785818	1.28901e+06	sag-related sequence srs26i	UpT12_UpT23_UpT13
CSUI_000429	304403492782975	485374	hypothetical protein	UpT12_UpT13
CSUI_007953	302787069880144	168907	chromosome-associated kinesin klp1	UpT12_UpT23_UpT13
CSUI_007400	301662518090412	465404	hypothetical protein	UpT12_UpT13
CSUI_005706	300175205871976	9.90185e+06	hypothetical protein	UpT12_UpT23_UpT13
CSUI_010398	294808790594584	1.43208e+07	hypothetical protein	UpT12_UpT13
CSUI_010327	294183692619379	282.989	fad binding domain of dna photolyase domain-containing protein	UpT12_UpT23_UpT13
CSUI_005246	291124611426446	993301	hypothetical protein	UpT12_UpT23_UpT13
CSUI_000519	290702389521671	2.0924e+06	cystathionine beta-synthase	UpT12_UpT13
CSUI_004429	289898501935603	4.31508e+07	hypothetical protein	UpT12_UpT13
CSUI_005434	289535100105921	21624.7	alanine dehydrogenase	UpT12_UpT23_UpT13
CSUI_001418	287600014187522	59384	Lipase_3 domain-containing protein	UpT12_UpT23_UpT13
CSUI_006054	287529274582411	360865	acetyl- acyltransferase b	UpT12_UpT13
CSUI_000031	286965558548192	5.84953e+07	hypothetical protein	UpT12_UpT23_UpT13
CSUI_001278	285937151915131	3.81201e+08	proteophosphoglycan related protein	UpT12_UpT13
CSUI_009671	285702894868255	537065	start domain-containing protein	UpT12_UpT23_UpT13
CSUI_002359	284949538223185	438084	hypothetical protein	UpT12_UpT23_UpT13
CSUI_007083	283313412970155	2.16964e+06	hypothetical protein	UpT12_UpT23_UpT13
CSUI_004440	283279108496802	15370.9	nuclear protein es2	UpT12_UpT13
CSUI_006041	282010819741921	64673.8	asparagine synthetase b	UpT12_UpT13
CSUI_009593	281730929729725	161471	calcium-translocating p-type pmca-type protein	UpT12_UpT13
CSUI_008560	280225010651239	9.85939e+08	hypothetical protein	UpT12_UpT13
CSUI_006910	280014830481476	311645	flagellar associated protein	UpT12_UpT23_UpT13
CSUI_000813	279162950763057	102722	hypothetical protein	UpT12_UpT23_UpT13
CSUI_007462	277737692568496	2.75449e+07	wd g-beta repeat-containing protein	UpT12_UpT23_UpT13
CSUI_001473	277313969645109	993282	hypothetical protein-TYRP	UpT12_UpT13
CSUI_004193	276457679043673	1.20071e+07	glycosyltransferase family 17 protein	UpT12_UpT23_UpT13
CSUI_006606	275513898654201	1.48262e+07	coiled-coil protein	UpT12_UpT23_UpT13
CSUI_008477	275452111796573	711309	hypothetical protein	UpT12_UpT23_UpT13
CSUI_003616	274894417180687	2.60063e+06	microneme protein	UpT12_UpT13
CSUI_002604	273289324153985	788053	growth arrest-specific protein 8	UpT12_UpT23_UpT13
CSUI_008051	273074896591165	279692	hypothetical protein	UpT12_UpT23_UpT13
CSUI_003120	271956072630019	1.90376e+06	dna rna polymerases superfamily protein	UpT12_UpT23_UpT13
CSUI_003560	270409235387389	47781.5	peptidase family m3 protein	UpT12_UpT23_UpT13
CSUI_004727	266150767108934	6.48442e+08	nad transhydrogenase subunit beta	UpT12_UpT13
CSUI_000899	265762817889288	249576	aromatic amino acid hydrolase	UpT23_UpT13
CSUI_004468	265070169629633	1.06965e+07	pan domain protein	UpT12_UpT13
CSUI_006347	263954963291612	151405	hypothetical protein	UpT12_UpT13
CSUI_006223	262588180580951	0.00200259898348295	hypothetical protein	UpT12_UpT13
CSUI_001417	259442344789251	8.81968e+08	transmembrane protein	UpT12_UpT13
CSUI_003118	255625935274678	80014.7	methyltransferase	UpT23_UpT13
CSUI_000622	255304002726958	6070.85	erythrocyte membrane protein related	UpT12_UpT23_UpT13
CSUI_001884	253150788307415	1.66644e+09	hypothetical protein	UpT12_UpT13
CSUI_010971	253057659857141	1.5381e+08	transmembrane protein	UpT12_UpT23_UpT13
CSUI_001969	250479478568749	3850.07	hypothetical protein	UpT12_UpT13
CSUI_003675	249581477980165	992130	hypothetical protein	UpT12_UpT13
CSUI_006404	247266363768166	6.08928e+08	gcc2 and gcc3 domain-containing protein	UpT23_UpT13
CSUI_004405	247255984236205	1.40024e+07	transmembrane protein	UpT23_UpT13
CSUI_000414	247142215728797	993301	mandelonitrile lyase	UpT12_UpT13
CSUI_001630	245238000433103	4.44071e+07	ef hand domain-containing protein	UpT12_UpT13
CSUI_011096	244474530153133	37241.1	ribonuclease h1 h2 small subunit protein	UpT12_UpT23_UpT13
CSUI_000096	243636157142328	9.71766e+06	retrotransposon ty3-gypsy subclass	UpT12_UpT23_UpT13
CSUI_009456	243623816924568	1.06706e+08	hypothetical protein	UpT23_UpT13
CSUI_005109	242306295545388	332746	hypothetical protein	UpT12_UpT13
CSUI_000415	242063532365675	4.42194e+07	mandelonitrile lyase	UpT12_UpT13
CSUI_005429	242037805373541	4.11809e+07	transcription factor iib	UpT23_UpT13
CSUI_005044	240282102514424	8.76535e+08	subtilisin sub4	UpT12_UpT13
CSUI_003692	238587448060271	4.31508e+07	hypothetical protein	UpT12_UpT13
CSUI_009117	237529324055998	1.56789e+07	pseudouridylate synthase 1	UpT12_UpT13
CSUI_007232	237488695422728	1.32872e+08	hypothetical protein	UpT12_UpT23_UpT13
CSUI_000939	237092110171359	454651	hypothetical protein	UpT12_UpT23_UpT13
CSUI_004935	235996779087499	0.000155426895973531	hypothetical protein	UpT12_UpT13
CSUI_006611	234775893079831	2.41633e+07	hypothetical protein	UpT23_UpT13
CSUI_008372	233568078744186	89594.3	hypothetical protein	UpT23_UpT13
CSUI_000645	233503820468822	2.97848e+09	alpha beta hydrolase fold domain-containing protein	UpT23_UpT13
CSUI_008050	233417972880381	5.45875e+06	hypothetical protein	UpT12_UpT13
CSUI_005539	232695514862735	1.20673e+06	hypothetical protein	UpT12_UpT23_UpT13
CSUI_008052	232634411181652	1.27774e+07	hypothetical protein	UpT12_UpT23_UpT13
CSUI_001155	232245415960389	1.37674e+07	cullin family protein	UpT23_UpT13
CSUI_005193	230621255512373	0.000460728847990765	protein kinase (incomplete catalytic triad)	UpT12_UpT13
CSUI_004109	229930633117373	1.27707e+06	sulfate adenylyltransferase adenylylsulfate kinase	UpT12_UpT13
CSUI_005727	229835660097739	1.65268e+09	adp atp translocase 1	UpT12_UpT23_UpT13
CSUI_008948	229502707805719	453062	hypothetical protein	UpT23_UpT13
CSUI_008345	229406265887784	1.39999e+07	deoxyribose-phosphate aldolase	UpT23_UpT13
CSUI_001173	229332069164876	1.28419e+09	trichohyalin	UpT23_UpT13
CSUI_011129	228713566450952	2.03475e+09	hypothetical protein	UpT12_UpT13
CSUI_004161	228469307148041	520918	metallo-beta-lactamase domain protein	UpT12_UpT23_UpT13
CSUI_009865	228062244569895	163620	hypothetical protein	UpT23_UpT13
CSUI_005806	227415152862844	4.18961e+07	hypothetical protein	UpT12_UpT23_UpT13
CSUI_001169	227198438800551	320473	hypothetical protein	UpT12_UpT13
CSUI_009068	226659701420359	2.04105e+09	transmembrane protein	UpT12_UpT13
CSUI_003253	225231677180206	3.60599e+08	hypothetical protein	UpT12_UpT13
CSUI_010687	223985536949691	4.39433e+07	pan domain-containing protein	UpT12_UpT13
CSUI_000421	222263328376768	4.41882e+09	oxidoreductase	UpT12_UpT13
CSUI_005679	221969089785469	4.42966e+08	hypothetical protein	UpT12_UpT13
CSUI_004212	221242218825819	1.92172e+07	toxoplasma gondii family d protein	UpT23_UpT13
CSUI_000245	221224740259085	4.05561e+07	heavy chain 2 family protein	UpT23_UpT13
CSUI_006430	220960046431772	1.57724e+06	hypothetical protein	UpT12_UpT23_UpT13
CSUI_000746	219979694669035	254300	DUF3883 domain-containing protein	UpT12_UpT23_UpT13
CSUI_007430	219455555346687	5.47665e+09	hypothetical protein	UpT12_UpT13
CSUI_001279	219332831818111	2.234e+09	hypothetical protein	UpT12_UpT13
CSUI_006174	218466306818128	3.18713e+09	hypothetical protein	UpT12_UpT13
CSUI_011175	217513881226827	2.29165e+07	nb-arc domain related	UpT23_UpT13
CSUI_011310	216089567005948	4.42194e+07	endo- -beta-glucanase	UpT12_UpT13
CSUI_004260	216034548693035	1.27707e+06	hypothetical protein	UpT23_UpT13
CSUI_001983	215988773418934	3.64668e+08	thrombospondin type 1 domain-containing	UpT12_UpT23_UpT13
CSUI_009141	215216876254827	1.19774e+07	hypothetical protein	UpT12_UpT13
CSUI_002012	214303020667545	2.36085e+07	hypothetical protein	UpT23_UpT13
CSUI_000284	213315921518529	1.75933e+07	hypothetical protein	UpT12_UpT13
CSUI_007084	213076055486712	586283	hypothetical protein	UpT12_UpT23_UpT13
CSUI_004441	212462789193462	1.89241e+08	transmembrane protein	UpT12_UpT13
CSUI_001402	211196016139661	22243.4	kbp-like protein	UpT23_UpT13
CSUI_000409	210594166430527	6.53872e+08	autophagy-related protein 8 atg8	UpT23_UpT13
CSUI_004003	210400997021956	1.34592e+07	microneme protein mic15	UpT23_UpT13
CSUI_010955	209840104137896	0.00022703109192377	tranport-associated late exocytosis	UpT12_UpT13
CSUI_006049	208853395049326	3.63154e+09	hypothetical protein	UpT12_UpT13
CSUI_004607	207220350417523	7.28733e+08	hypothetical protein	UpT12_UpT13
CSUI_006984	206833155098326	7.80991e+07	hypothetical protein	UpT23_UpT13
CSUI_003629	204558470961243	3.10456e+07	hypothetical protein	UpT12_UpT13
CSUI_003873	203823769317745	22683.5	transmembrane	UpT23_UpT13
CSUI_011546	203669016418176	1.23999e+09	hmg (high mobility group) box domain-containing protein	UpT23_UpT13
CSUI_005965	203084547683228	1.16351e+09	sarcoma antigen ny-sar-97	UpT23_UpT13
CSUI_000584	203046614193604	3419.63	hypothetical protein	UpT23_UpT13
CSUI_002956	203017312849187	1.8949e+09	smc n terminal domain-containing protein	UpT23_UpT13
CSUI_006694	202823719966413	9.89396e+07	hypothetical protein	UpT23_UpT13
CSUI_004533	202375230288979	4.80239e+09	transposon related	UpT12_UpT13
CSUI_005726	202148267786859	942433	endoplasmic reticulum oxidoreductin	UpT23_UpT13
CSUI_003352	201784808515494	2.42346e+08	hypothetical protein	UpT23_UpT13
CSUI_009556	201698229318634	3.43862e+09	ap2 domain transcription factor ap2x-10	UpT23_UpT13
CSUI_002361	201580000577339	1.18297e+07	microneme protein	UpT12_UpT13
CSUI_006028	201320645982469	1.52139e+08	hypothetical protein	UpT12_UpT13
CSUI_009361	201044515537275	1.68533e+08	hypothetical protein	UpT23_UpT13
CSUI_003051	199226997149141	0.000522071077040104	zinc finger c2hc5-type protein	UpT12_UpT13
CSUI_003783	198513800977715	4.12669e+09	gcc2 and gcc3 domain-containing protein	UpT23_UpT13
CSUI_007876	197778563623995	3.52626e+06	hypothetical protein	UpT23_UpT13
CSUI_011074	196790059884336	937153	zinc c3hc4 type (ring finger) domain-containing protein	UpT23_UpT13
CSUI_009311	196495171160335	2.06426e+08	myosin heavy chain	UpT23_UpT13
CSUI_004639	196157091592308	2.14782e+08	cyclic pyranopterin monophosphate synthase accessory protein	UpT12_UpT13
CSUI_002060	196058509923231	0.000305785636480439	histone h4	UpT12_UpT13
CSUI_003159	195633160242448	8.1603e+06	hypothetical protein	UpT23_UpT13
CSUI_001341	194572826724955	3.27776e+07	sec1 family protein	UpT23_UpT13
CSUI_010128	194350097385418	0.0052340997214638	hypothetical protein	UpT13
CSUI_010859	193934137569604	0.00166090815327998	hypothetical protein	UpT12_UpT13
CSUI_000757	193296965371126	4.10708e+09	50s ribosomal protein l2	UpT23_UpT13
CSUI_003817	193179187361872	2.01123e+07	subtilisin sub5	UpT13
CSUI_002170	191831160923668	0.000116230615074862	hypothetical protein	UpT12_UpT13
CSUI_007574	191524833866753	2.91386e+09	hypothetical protein	UpT12_UpT13
CSUI_006690	191502631020145	3.76607e+06	aldo keto reductase family oxidoreductase	UpT23_UpT13
CSUI_011452	191374581917045	740345	udp-glucose 4-epimerase	UpT23_UpT13
CSUI_000552	191173290581946	19463.2	hypothetical protein	UpT13
CSUI_004384	191073229041763	3.44074e+08	hypothetical protein	UpT12_UpT13
CSUI_000241	190854059989429	0.00244975051293509	brain protein 44 family protein	UpT23_UpT13
CSUI_004282	190619680213676	0.0115839305978312	pyruvate dehydrogenase complex subunit pdh-e2	UpT23_UpT13
CSUI_001634	190219977915033	8.66349e+09	hypothetical protein	UpT12_UpT13
CSUI_002288	190210929500323	0.000186552285522424	hypothetical protein	UpT23_UpT13
CSUI_000790	188554487735569	8.24512e+07	hypothetical protein	UpT12_UpT13
CSUI_006989	186421214962462	3.17235e+07	rna cap guanine-n2 methyltransferase	UpT23_UpT13
CSUI_005011	186126480969362	0.000661770822824891	hypothetical protein	UpT12_UpT13
CSUI_002356	186060477288463	1.17986e+09	ribosome-binding factor a	UpT23_UpT13
CSUI_004708	185832878102597	5.2894e+08	hypothetical protein	UpT23_UpT13
CSUI_003727	182774942772795	4.90512e+06	hypothetical protein	UpT23_UpT13
CSUI_001430	182587217723993	1.10662e+08	hypothetical protein	UpT12_UpT13
CSUI_004528	181816315348493	0.000582168885757676	hypothetical protein	UpT23_UpT13
CSUI_005284	181800302166293	9.50042e+06	septin	UpT23_UpT13
CSUI_007310	181499016221522	0.000554030628642119	hypothetical protein	UpT12_UpT13
CSUI_002075	180768489468608	3.38789e+08	histone h2a	UpT23_UpT13
CSUI_002089	180678590162878	1.26555e+08	zinc finger (ccch type) motif-containing protein	UpT23_UpT13
CSUI_006185	180547909174155	4.59601e+07	hypothetical protein	UpT23_UpT13
CSUI_000729	180485947137128	2.50437e+06	hypothetical protein	UpT12_UpT13
CSUI_001639	180156792080451	1.88035e+07	hypothetical protein	UpT23_UpT13
CSUI_006683	180050862144588	0.00178419965915379	hypothetical protein	UpT23_UpT13
CSUI_005106	179522871275161	51056.8	hypothetical protein	UpT23_UpT13
CSUI_006655	178818077438881	9.09814e+06	toxoplasma gondii family a protein	UpT12_UpT13
CSUI_006718	177872381894409	2.79323e+08	hypothetical protein	UpT23_UpT13
CSUI_003738	176671425223887	2.85072e+08	tetratricopeptide repeat-containing protein	UpT23_UpT13
CSUI_008883	176594460302991	5.2894e+08	at4g32400 related	UpT23_UpT13
CSUI_006207	175287505608643	1.04299e+08	oocyst wall protein	UpT23_UpT13
CSUI_001060	175228474748863	1.32727e+09	pfkb family protein	UpT23_UpT13
CSUI_009793	175201590806187	1.89421e+07	glycerophosphodiester phosphodiesterase family protein	UpT23_UpT13
CSUI_001623	174894206592853	0.000301622199119245	pterin-4-alpha-carbinolamine dehydratase	UpT23_UpT13
CSUI_004759	174546748242401	6.16642e+08	hypothetical protein	UpT12_UpT13
CSUI_007031	174042889827372	8.36617e+06	gliding-associated protein 80	UpT23_UpT13
CSUI_004552	174004582108392	699665	fatty acid elongase	UpT23_UpT13
CSUI_008696	173985068767523	18765.5	tubulin alpha chain	UpT23_UpT13
CSUI_006394	173815613352731	18145.8	triose-phosphate isomerase tpi-ii	UpT23_UpT13
CSUI_007596	173421431360167	3.1304e+07	ankyrin repeat-containing protein	UpT12_UpT13
CSUI_002695	173415613593044	829232	3 5 -cyclic nucleotide phosphodiesterase related protein	UpT23_UpT13
CSUI_002396	173384778147069	1.47844e+08	nad dependent epimerase dehydratase family protein	UpT12_UpT13
CSUI_009640	173183599326268	0.00092237676991749	hypothetical protein	UpT12_UpT13
CSUI_002300	172485362188069	0.00255075062808923	hypothetical protein	UpT12_UpT13
CSUI_007282	171559952846361	0.000688144868209103	tbc domain-containing protein	UpT12_UpT13
CSUI_006700	170762019989253	3.2692e+08	lipoyl transferase	UpT12_UpT13
CSUI_006833	170689212908577	4.30973e+08	divalent metal transporter	UpT12_UpT13
CSUI_006635	168929282418364	728474	proteophosphoglycan related	UpT23_UpT13
CSUI_003674	168298353526942	0.000352264932670379	zc3h12a-like ribonuclease nyn domain protein	UpT13
CSUI_001699	168230558899379	0.000156482459047393	transmembrane protein	UpT13
CSUI_006741	167832080083355	1.52802e+08	hypothetical protein	UpT23_UpT13
CSUI_000677	167782697693227	3.67433e+08	hypothetical protein	UpT12_UpT13
CSUI_009196	167279072319805	2.4515e+09	toxoplasma gondii family d protein	UpT13
CSUI_001557	167264824449828	8.64788e+08	hypothetical protein	UpT13
CSUI_011178	166966776040195	2.04105e+09	divalent metal transporter	UpT12_UpT13
CSUI_011047	166398707521243	1.48567e+07	hypothetical protein	UpT12_UpT13
CSUI_001739	166374639636566	8.05605e+08	ribosomal protein rpl29	UpT13
CSUI_001425	165554950835326	574856	hypothetical protein	UpT13
CSUI_003144	165507587898544	0.00505535255917606	sufb sufd domain-containing protein	UpT12_UpT13
CSUI_008839	165344007681808	2.79293e+08	hypothetical protein	UpT13
CSUI_000617	165053369395858	3.31295e+07	hypothetical protein	UpT12_UpT13
CSUI_008231	164725375573598	4.22418e+08	phosphopantothenoylcysteine decarboxylase isoform x1	UpT23_UpT13
CSUI_007145	164594233288559	0.000686301037840623	hypothetical protein	UpT13
CSUI_003003	163716892335304	0.00855273250771365	hypothetical protein	UpT12_UpT13
CSUI_010033	163350921821157	0.00218705457657608	ribosomal protein s12	UpT23_UpT13
CSUI_003854	163330030443889	0.00287883374205812	hypothetical protein	UpT12_UpT13
CSUI_003237	162994429414533	0.0103973072344949	tbc domain-containing protein	UpT12_UpT13
CSUI_007568	162929083709574	2.01519e+07	thioredoxin domain-containing protein	UpT13
CSUI_004717	162751883469636	7.85685e+07	dynein light chain dlc	UpT23_UpT13
CSUI_001040	162479378305025	0.00110919139281762	hypothetical protein	UpT12_UpT13
CSUI_007547	162322183655751	3.88867e+06	hypothetical protein	UpT12_UpT13
CSUI_003705	162190257430217	3.66834e+06	alveolin domain containing intermediate filament imc12	UpT12_UpT13
CSUI_000316	162004943797161	0.000198770716991707	hypothetical protein	UpT12_UpT13
CSUI_002098	161812645865538	4.48154e+08	duf89 fructose bisphosphatase	UpT13
CSUI_002611	161234748429177	0.00189916838807141	hypothetical protein	UpT12_UpT13
CSUI_010667	161088717071263	0.000141995274153028	hypothetical protein	UpT12_UpT13
CSUI_009517	160736785813962	3.20059e+09	lecithin retinol acyltransferase	UpT13
CSUI_009115	160605710181344	5.40959e+09	hypothetical protein	UpT12_UpT13
CSUI_002622	160155482555329	5.42197e+06	coiled-coil related	UpT23_UpT13
CSUI_009504	159938828947537	1.04434e+08	trna pseudouridine synthase	UpT13
CSUI_004379	159721937968103	4.96145e+06	membrane protein	UpT23_UpT13
CSUI_002258	159709226890734	1.59897e+09	hypothetical protein	UpT12_UpT13
CSUI_011327	159567917288052	0.000186699461151134	transmembrane protein	UpT12_UpT13
CSUI_010260	159374593866107	5.2471e+08	general transcription factor iih polypeptide 5 gtf2h5	UpT12_UpT13
CSUI_001232	159301608346067	0.00019219419703315	histone kinase	UpT12_UpT13
CSUI_004903	159257126054308	1.19448e+07	ef hand domain-containing protein	UpT13
CSUI_002344	159173068812115	0.00156270501269952	phd-finger domain-containing protein	UpT12_UpT13
CSUI_011212	158506063742791	0.00284241750662206	glycosylphosphatidylinositol anchor attachment protein 1	UpT12_UpT13
CSUI_005608	158330225364253	4.01618e+09	tubulin binding cofactor a protein	UpT23_UpT13
CSUI_003933	158294211931603	5.17365e+07	SWIM-type domain-containing protein	UpT13
CSUI_004777	158260158975929	0.00178419965915379	zinc finger (ccch type) motif-containing protein	UpT13
CSUI_000854	158053052901076	1.43208e+07	non-muscle myosin heavy	UpT23_UpT13
CSUI_000702	157780107691161	3.09084e+09	hypothetical protein	UpT23_UpT13
CSUI_002560	157675218875583	4.91616e+08	hypothetical protein	UpT23_UpT13
CSUI_005667	157268845077184	3.73688e+08	sag-related sequence srs28	UpT23_UpT13
CSUI_010959	157110607449564	0.00414751731263476	hypothetical protein	UpT13
CSUI_005097	156838344998895	3.47639e+07	hypothetical protein	UpT12_UpT13
CSUI_000999	156614507932415	2.09631e+07	alveolin domain containing intermediate filament imc7	UpT12_UpT13
CSUI_000268	156063709797955	2.27324e+09	hypothetical protein	UpT23_UpT13
CSUI_005579	155730727853812	6.15253e+09	ubiquitin carboxyl-terminal hydrolase uchl3	UpT23_UpT13
CSUI_007584	155467682344933	0.00583540863800365	hypothetical protein	UpT12_UpT13
CSUI_000705	155436363617883	1.2813e+06	dna pantothenate metabolism flavoprotein	UpT23_UpT13
CSUI_011202	154991663106139	1.68031e+09	rna recognition motif-containing protein	UpT23_UpT13
CSUI_000978	154972822530176	1.69298e+06	atp-binding cassette g family transporter abcg77	UpT13
CSUI_009370	154772530993581	1.18352e+07	hypothetical protein	UpT13
CSUI_007435	154315718288125	277820	hypothetical protein	UpT13
CSUI_002186	154242964874362	0.000101880359971478	hypothetical protein	UpT13
CSUI_003787	153699726045913	1.37065e+07	hypothetical protein	UpT12_UpT13
CSUI_002530	153607438869097	0.00415374767336453	synaptobrevin	UpT12_UpT13
CSUI_000484	153128470009993	3.03864e+08	hypothetical protein	UpT23_UpT13
CSUI_007633	152981846984381	3.50995e+09	hypothetical protein	UpT12_UpT13
CSUI_011004	152922955095865	2364.05	rab18 -family small gtpase	UpT13
CSUI_010837	152774094501745	6.52195e+08	hypothetical protein	UpT23_UpT13
CSUI_008163	152186700637059	0.000125517584237273	hypothetical protein	UpT13
CSUI_001352	151781864550048	1.02479e+07	domain v domain-containing protein	UpT13
CSUI_008882	151696484926172	1.35718e+07	hypothetical protein	UpT13
CSUI_009877	151690119307461	0.000777210894041861	hypothetical protein	UpT13
CSUI_004364	151509676224198	7.97247e+09	microneme protein	UpT13
CSUI_002832	151143099823764	9.72888e+06	histone hairpin-binding protein	UpT23_UpT13
CSUI_008733	151110173828142	1.07584e+09	hypothetical protein	UpT12_UpT13
CSUI_004954	150858430091423	0.000150797813799551	glutamate-cysteine catalytic subunit domain-containing protein	UpT23_UpT13
CSUI_009083	150723105723989	1.44944e+08	hypothetical protein	UpT23_UpT13
CSUI_008106	150580863672067	533413	hypothetical protein	UpT13
CSUI_006533	150197829519943	3.92266e+09	sf-assemblin beta giardin protein	UpT23_UpT13
CSUI_008535	149977088433519	0.000138877721062931	histone lysine acetyltransferase myst-b	UpT12_UpT13
CSUI_006272	149880760522214	7.61541e+08	abc transporter transmembrane region domain-containing protein	UpT12_UpT13
CSUI_009561	149748182062766	5.68084e+09	snare associated golgi protein	UpT13
CSUI_007735	149724473114453	3.88867e+06	hypothetical protein	UpT13
CSUI_005000	149622641256404	0.0167145633964044	zinc finger protein	UpT23_UpT13
CSUI_010262	149353552282452	533413	udp-glucose 4-epimerase	UpT23_UpT13
CSUI_004192	149149471152279	0.0260669360701789	hypothetical protein	UpT23_UpT13
CSUI_000090	149092630010723	2.051e+09	rhodopsin-like gpcr transmembrane domain protein	UpT12_UpT13
CSUI_005271	149020844551642	4.26332e+09	hypothetical protein	UpT13
CSUI_009287	148815943544269	0.00249873368302844	exonuclease	UpT23_UpT13
CSUI_003655	148700657036626	745224	strictosidine synthase subfamily	UpT23_UpT13
CSUI_010231	148077819140005	0.000236856253334819	hypothetical protein	UpT23_UpT13
CSUI_003816	147919264380394	0.000350357823159038	hypothetical protein	UpT13
CSUI_001873	147755705269441	0.00470687354882412	hypothetical protein	UpT12_UpT13
CSUI_005514	147619321868701	8.0282e+06	enoyl- hydratase isomerase family protein	UpT13
CSUI_003630	147582250787795	6.00195e+07	hypothetical protein	UpT23_UpT13
CSUI_000009	147503129745051	0.000621053675188917	hypothetical protein	UpT12_UpT13
CSUI_000155	147295644642934	437998	ap2 domain transcription factor ap2ix-1	UpT12_UpT13
CSUI_000444	147229921664846	1.62219e+09	e3 ubiquitin-protein ligase sinat2-like	UpT13
CSUI_001561	147187937197351	5.41177e+09	c3hc zinc finger-like protein	UpT13
CSUI_004529	147042312966136	0.00566660032207151	cytochrome c family oxidase subunit iii subfamily	UpT13
CSUI_005059	146848148231529	4.91083e+09	lea1	UpT13
CSUI_004224	146782807819058	1.92344e+07	hypothetical protein	UpT13
CSUI_007356	146420261412448	0.0105761055491835	hypothetical protein	UpT12_UpT13
CSUI_000681	145824626220819	1.83919e+08	programmed cell death 5 protein	UpT13
CSUI_003497	145780118417729	5.90085e+06	glutamate-5-semialdehyde dehydrogenase	UpT13
CSUI_003431	145522969368937	0.000626339201198476	hypothetical protein	UpT13
CSUI_007530	144800982343569	0.00309912182443069	dna-directed rna polymerase iii rpc8	UpT12_UpT13
CSUI_000312	144706465963687	4.94159e+08	dna gyrase subunit b	UpT12_UpT13
CSUI_008745	144509972903338	1.77515e+08	copi associated protein	UpT13
CSUI_003110	144394203808106	6.06489e+09	endoribonuclease l-psp	UpT12_UpT13
CSUI_010532	144378253214763	3.60599e+08	hypothetical protein	UpT13
CSUI_005152	144232515867668	1.0751e+07	pek kinase-AURORA	UpT23_UpT13
CSUI_000433	143715408907954	9.76761e+07	hypothetical protein	UpT23_UpT13
CSUI_003444	143589752605569	3.87341e+07	sterol carrier protein-2 had-2scp-2	UpT13
CSUI_003865	143569479758085	1.12898e+08	phosphoglycerate kinase pgkii	UpT13
CSUI_007131	143480632895122	1.69391e+09	start domain protein	UpT13
CSUI_006382	143396695246048	0.00111823239847011	hypothetical protein	UpT13
CSUI_002862	143324424364612	0.000241926965499605	inositol polyphosphate kinase	UpT12_UpT13
CSUI_010730	143300773969243	0.00073281298754918	thioredoxin reductase	UpT23_UpT13
CSUI_000570	143290416789242	3.56553e+08	hypothetical protein	UpT13
CSUI_010330	142580086535369	404651	acyl carrier protein	UpT13
CSUI_004057	142528807963795	0.000211502721077919	hypothetical protein	UpT23_UpT13
CSUI_003521	142401844125567	1.63084e+09	hypothetical protein	UpT13
CSUI_006995	142318519713898	0.000110092368139037	cs domain protein	UpT13
CSUI_006381	142211548512675	3.90997e+09	hypothetical protein	UpT12_UpT13
CSUI_006675	141901141684925	1.80909e+09	ribosomal protein l15	UpT12_UpT13
CSUI_004083	141769878222107	1.5935e+08	3-5 exonuclease domain-containing protein	UpT13
CSUI_010650	141641414408481	22525.9	histone H3	UpT13
CSUI_002011	141547958299132	4.18297e+08	hypothetical protein	UpT23_UpT13
CSUI_007902	141466474536466	4.67493e+06	carboxyvinyl-carboxyphosphonate phosphorylmutase	UpT13
CSUI_002162	140883017999173	6.31483e+09	hypothetical protein	UpT13
CSUI_007861	140480686064203	5.12493e+09	hypothetical protein	UpT13
CSUI_000223	140268432134853	9.57088e+08	heat shock protein hslv	UpT13
CSUI_000383	140140240027258	0.000502144192247565	hypothetical protein	UpT13
CSUI_008658	139989490682763	5.56688e+08	transposon ty3-g gag-pol polyprotein	UpT13
CSUI_007978	139604749100239	0.01408136148601	enth domain-containing protein	UpT13
CSUI_006392	139082762546245	8.0408e+07	hypothetical protein	UpT12_UpT13
CSUI_008286	138790309135263	9.07569e+09	hypothetical protein	UpT13
CSUI_009859	138674105296182	0.00181974375636064	hypothetical protein	UpT23_UpT13
CSUI_000425	138359142009772	0.0053760983825224	myosin k	UpT13
CSUI_000079	138198728580473	1.3962e+09	akap7 2 5 rna ligase-like domain protein	UpT13
CSUI_001625	138173319308733	2.81903e+07	acyltransferase domain-containing protein	UpT13
CSUI_009993	137869699812688	4.73569e+08	mbp-1 interacting protein-2a family protein	UpT13
CSUI_005843	137807177932008	6.38685e+09	hypothetical protein	UpT23_UpT13
CSUI_000253	137479631522647	352151	fructose- -bisphosphate	UpT23_UpT13
CSUI_007655	137455362929058	1.40718e+07	hypothetical protein	UpT13
CSUI_000766	137451335033973	0.00188417582405869	elongation factor tu	UpT13
CSUI_010545	137326681110705	5.03053e+08	hypothetical protein	UpT13
CSUI_006868	136973181569639	0.00176332789512657	helicase	UpT13
CSUI_002280	136822130062236	4.05342e+08	hypothetical protein	UpT13
CSUI_005836	136518247883471	0.00247578067490747	hypothetical protein	UpT12_UpT13
CSUI_001956	136269988342654	0.000119622917749459	hypothetical protein	UpT13
CSUI_007250	135825178224294	0.00143564068775981	histone lysine demethylase jmjd6b	UpT12_UpT13
CSUI_011197	135745279552903	0.0011101265110851	hypothetical protein	UpT23_UpT13
CSUI_003368	135712095915869	0.000922142960943154	kelch repeat-containing protein	UpT12_UpT13
CSUI_004874	135697744311552	1.53337e+08	hypothetical protein	UpT13
CSUI_004930	135542677754354	4.60597e+08	hypothetical protein	UpT23_UpT13
CSUI_006303	135324567625249	0.000231111837748229	peroxin-3	UpT12_UpT13
CSUI_006649	135158625971341	0.0113982413912478	zinc finger (c3hc4 ring finger)	UpT23_UpT13
CSUI_000611	134932593794082	0.00734145374084373	hypothetical protein	UpT13
CSUI_005306	134828216128827	0.00243622474574726	mitochondrial carrier domain-containing	UpT13
CSUI_011316	134811215265393	1.07182e+09	hypothetical protein	UpT23_UpT13
CSUI_004133	134759361113747	3.32962e+07	cs domain protein	UpT23_UpT13
CSUI_005136	134688109475885	0.00291173443364027	hypothetical protein	UpT13
CSUI_010577	134592673327167	0.00414751731263476	zinc finger an1 domain-containing stress-associated protein 12	UpT13
CSUI_000183	134205139042564	0.000603863637318345	hypothetical protein	UpT23_UpT13
CSUI_007432	134103889435698	0.000113281332731733	hypothetical protein-APPLE-PAN domain	UpT13
CSUI_004939	133971070693429	254292	mboat related protein	UpT13
CSUI_007585	133958596495731	1.11253e+07	phospholipase	UpT23_UpT13
CSUI_007349	133832626422691	0.00262172539507858	inositol monophosphatase 1	UpT23_UpT13
CSUI_002991	133678688855336	1.68246e+09	hypothetical protein	UpT13
CSUI_009022	133603169003975	1.25483e+09	hypothetical protein	UpT13
CSUI_002225	133489830111843	0.000229870948248789	histone	UpT13
CSUI_000083	133034087832024	45893.1	ap2 domain transcription factor ap2viii-5	UpT13
CSUI_007827	133024341574599	641870	hypothetical protein	UpT13
CSUI_008766	132721792134839	0.000246450113553507	dhhc zinc finger domain-containing protein	UpT13
CSUI_007587	132660150909429	2.42819e+09	hypothetical protein	UpT13
CSUI_002249	132601378694699	1.00654e+09	rna 2 - tpt1 family protein	UpT13
CSUI_011398	132421834670147	0.000111939868680715	rna pseudouridine synthase superfamily protein	UpT13
CSUI_004838	132380550651305	9.89772e+09	tyrosine-trna ligase	UpT13
CSUI_007738	132003968229505	0.00382087746731705	transmembrane protein	UpT12_UpT13
CSUI_003673	131890294696944	0.00439477565371482	hypothetical protein	UpT12_UpT13
CSUI_008306	131881251545597	0.000327120693042842	hypothetical protein	UpT13
CSUI_006927	131859512998057	3.18166e+08	beta-ketoacyl-acyl carrier protein synthase iii	UpT13
CSUI_009899	131804750868114	7.15411e+09	hypothetical protein	UpT13
CSUI_003711	131800267157732	8057.9	h+-translocating inorganic pyrophosphatase	UpT13
CSUI_008593	131773016601623	0.000712546317406062	erv1 alr family protein	UpT13
CSUI_010682	131697609373126	7.60158e+09	ribosomal rna large subunit methyltransferase j protein	UpT13
CSUI_006821	131684124351069	0.000791545818002652	hypothetical protein	UpT13
CSUI_003902	131589956865285	4.92727e+08	rna pseudouridine synthase superfamily protein	UpT13
CSUI_006263	131580558938611	2.59639e+08	asparagine synthetase	UpT13
CSUI_005058	131554371723346	9.74526e+08	hypothetical protein	UpT13
CSUI_008130	131542186447958	3.90936e+07	hypothetical protein	UpT13
CSUI_009052	131534144298263	0.00320249139564387	hypothetical protein	UpT13
CSUI_004222	131521337889745	7.69219e+09	hypothetical protein	UpT13
CSUI_003451	131252330615489	1.20673e+06	lactate dehydrogenase ldh1	UpT13
CSUI_006523	131088975708127	8.12348e+06	transmembrane protein	UpT13
CSUI_002755	130886428324996	0.000636309599884476	adrenodoxin-type ferredoxin	UpT13
CSUI_000964	130769360689597	0.000927266755363287	n-acetyltransferase family protein	UpT13
CSUI_006755	130654787428207	1.92147e+08	trna pseudouridine synthase	UpT12_UpT13
CSUI_000147	130336205557461	0.0149856931317516	alpha--mannosyl-glycoprotein beta-2-n	UpT13
CSUI_000048	130184125850676	2.21965e+07	morn repeat-containing protein	UpT13
CSUI_006031	129863797135275	2.23736e+06	peptidase c13 family protein	UpT13
CSUI_007369	129759274848238	0.00102941405395611	hypothetical protein	UpT13
CSUI_002430	129756665191682	7.53509e+09	dolichol-phosphate mannosyltransferase subunit 1	UpT13
CSUI_003018	129741767565464	0.0109542297871127	alpha beta fold family protein	UpT13
CSUI_003753	129534530860688	5.58276e+08	LysM domain-containing protein	UpT13
CSUI_001429	129406006103347	3.07419e+09	hypothetical protein	UpT13
CSUI_003075	129398372232454	0.00076307194415913	transmembrane protein	UpT13
CSUI_005673	129220283141405	6.75296e+08	uridine kinase	UpT13
CSUI_006977	129002491820225	0.00184327181670152	hypothetical protein	UpT13
CSUI_004898	128982114571625	4.09167e+07	hypothetical protein	UpT23_UpT13
CSUI_010736	128874509110963	0.00548947014973391	hypothetical protein	UpT13
CSUI_008814	128864919428593	628946	peroxiredoxin prx3	UpT13
CSUI_002132	128776341294073	3.37467e+09	transmembrane protein	UpT13
CSUI_008538	128707944486663	3.38254e+09	wd g-beta repeat-containing protein	UpT13
CSUI_001960	128640102020336	4.94159e+08	prefoldin subunit protein	UpT13
CSUI_003473	128638727914773	0.000871200556619259	hypothetical protein	UpT13
CSUI_000331	128628004283768	4.76607e+08	udp-galactose transporter subfamily protein	UpT23_UpT13
CSUI_003036	128624767247949	4.13715e+09	hypothetical protein	UpT13
CSUI_006751	128436404279436	0.000228634577559386	ribosome-associated gtpase	UpT13
CSUI_002753	128374665033194	0.00671110254770733	hypothetical protein	UpT13
CSUI_006937	128096827889565	9.03987e+06	hypothetical protein	UpT13
CSUI_001349	128058352684148	0.000467355515033713	hypothetical protein	UpT12_UpT13
CSUI_004230	128047739401744	7.24342e+09	ap2 domain transcription factor ap2iii-4	UpT23_UpT13
CSUI_000914	127960909555435	4.68631e+09	hypothetical protein	UpT13
CSUI_002788	127932690061805	0.0015831327285222	hypothetical protein	UpT13
CSUI_007990	127870325558577	1.92349e+08	hypothetical protein	UpT12_UpT13
CSUI_000401	127376947762706	8.64788e+08	proteasome non-atpase 26s subunit	UpT13
CSUI_005045	127010134309997	3.10456e+07	wd-40 repeat protein	UpT13
CSUI_008811	126847282553626	6.0908e+07	dolichyl-diphosphooligosaccharide--protein glycosyltransferase	UpT13
CSUI_002281	126829977144202	0.0038673254211995	hypothetical protein	UpT13
CSUI_002986	126663686460871	0.00824049607131388	transmembrane protein	UpT13
CSUI_001971	126331781215768	1.11872e+08	ap2 domain transcription factor ap2vi-3	UpT13
CSUI_005293	126252089675342	5.14512e+07	transmembrane protein	UpT13
CSUI_002411	126244512491564	0.00300708909835446	hypothetical protein	UpT13
CSUI_002176	126165385076689	0.000493562348251653	rrm domain-containing	UpT13
CSUI_000206	125094374138947	588383	flap endonuclease 1	UpT13
CSUI_005467	125086093214136	0.00610994876878185	hypothetical protein	UpT13
CSUI_005956	124746840734917	250223	p46	UpT13
CSUI_005659	124650414691995	1.41561e+08	glycosyl family 31 protein	UpT13
CSUI_003166	124415943838951	0.000796339209749672	rft protein	UpT13
CSUI_004134	124236997477104	3.32962e+07	thioredoxin	UpT13
CSUI_002250	124137310075217	5.11567e+09	hypothetical protein	UpT13
CSUI_000487	124028252780911	1.6115e+08	u-snrnp-associated cyclophilin family protein	UpT13
CSUI_002324	123927058251981	0.037003014010577	transmembrane	UpT12_UpT13
CSUI_007002	123847624925676	5.45521e+09	centrin 2	UpT23_UpT13
CSUI_007015	123698490719395	0.000150900102852858	hypothetical protein	UpT13
CSUI_002071	123535501706599	0.000889366968193591	hypothetical protein	UpT13
CSUI_003885	123446327188265	8.84873e+08	kinesin motor domain-containing protein	UpT23_UpT13
CSUI_006941	123359424411517	7.08746e+08	hypothetical protein	UpT13
CSUI_000516	123280330923368	0.0182007748267739	nucleolar gtp-binding protein 1	UpT13
CSUI_000891	123147402609388	2.3764e+07	prefoldin subunit 2	UpT13
CSUI_006616	122585216795712	8.90281e+08	nuclear transport factor 2	UpT12_UpT13
CSUI_010581	122538293417493	1.80069e+08	hypothetical protein	UpT13
CSUI_008953	122385134953349	0.000823170397163143	hypothetical protein	UpT13
CSUI_002951	122217023963373	0.0354430278829483	apyrase	UpT13
CSUI_010083	122164767724776	0.00395610840469406	hypothetical protein	UpT23_UpT13
CSUI_005657	122036750698831	0.0034090247617823	abc atp-binding domain-containing protein	UpT13
CSUI_004119	121932296966304	0.00914913207132126	hypothetical protein	UpT12_UpT13
CSUI_006873	121908597777112	6.2115e+09	hypothetical protein	UpT13
CSUI_003992	121697197169343	0.00121857827153074	hypothetical protein	UpT13
CSUI_002284	121565164156372	8.95652e+07	atp-binding cassette g family transporter abcg107	UpT13
CSUI_001075	121492284522287	8.47576e+09	hypothetical protein	UpT13
CSUI_006140	121487641559801	6.3839e+08	divalent cation tolerance 1 family protein	UpT13
CSUI_011471	121429014598397	0.00020378788529822	hypothetical protein	UpT12_UpT13
CSUI_005878	121413793871925	0.000110623539862204	cdp-alcohol phosphatidyltransferase superfamily protein	UpT13
CSUI_010425	121324351631972	0.00036583865469042	aaa family protein	UpT12_UpT13
CSUI_009453	121185798108602	0.0230269125381789	hypothetical protein	UpT13
CSUI_010811	121061705226513	0.0171757246367675	amp-binding enzyme domain-containing protein	UpT12_UpT13
CSUI_011567	121054117075589	0.00145907577620117	hypothetical protein	UpT13
CSUI_001166	121022983754772	0.000142348723995947	hypothetical protein	UpT13
CSUI_005942	121010146735631	1.47995e+06	apicoplast triosephosphate translocator apt1	UpT13
CSUI_010629	120995845041454	0.0014932902544605	hypothetical protein	UpT13
CSUI_004129	120797800895976	2.43336e+09	hypothetical protein	UpT13
CSUI_001302	120680239962339	0.00548409270334305	asparagine-rich triplet repeat antigen	UpT23_UpT13
CSUI_005896	120407703785228	2.53272e+09	hypothetical protein	UpT13
CSUI_006271	120242646509307	4.00473e+09	molybdopterin converting subunit 2 protein	UpT13
CSUI_000610	120143478637315	0.000104553768141471	hypothetical protein	UpT13
CSUI_002112	120097427497062	1.2071e+08	hypothetical protein	UpT13
CSUI_004787	119923209921317	2.98966e+06	3 (2) -bisphosphate nucleotidase	UpT13
CSUI_011162	119877178537119	0.00989063231051418	hypothetical protein	UpT12_UpT13
CSUI_003428	119868935672945	2.14782e+08	hypothetical protein	UpT13
CSUI_010320	119846176322582	4.95503e+09	histone lysine methyltransferase set suv39	UpT13
CSUI_009876	119832073386783	2.77806e+08	hypothetical protein	UpT13
CSUI_006234	119708485000739	8.137e+07	hypothetical protein	UpT13
CSUI_000261	119567570130847	7.58563e+07	nli interacting factor family phosphatase	UpT13
CSUI_004733	119449006278574	7.36374e+09	defects in morphology 1 precursor	UpT13
CSUI_007367	119442883737416	8.99747e+06	hypothetical protein	UpT13
CSUI_003846	119419208345472	0.000162967766670003	hypothetical protein	UpT12_UpT13
CSUI_005420	118980836647808	5.17365e+07	beta-tubulin cofactor	UpT23_UpT13
CSUI_009794	118822464245393	1.13058e+08	pyruvate carboxylase	UpT13
CSUI_010689	118773229326799	0.00495276633386556	hypothetical protein	UpT13
CSUI_010887	118758398503783	0.0219665867850149	tyrosine kinase-like protein	UpT12_UpT13
CSUI_009385	118483659449567	0.00296182558278584	myosin k	UpT13
CSUI_004433	118461595243874	0.00282569163776315	ribosomal protein rps15	UpT13
CSUI_003767	118406630757409	0.000160647859738136	gamma-soluble nsf attachment protein	UpT13
CSUI_006936	118355041396703	0.000243319703625584	transmembrane	UpT13
CSUI_009962	118124766961705	5.751e+09	hypothetical protein	UpT12_UpT13
CSUI_001953	117999072829857	0.0139734642153352	transmembrane protein	UpT13
CSUI_004048	117996224350302	2.15655e+06	mitochondrial small ribosomal subunit rsm22 protein	UpT13
CSUI_004349	117799399580124	8.7131e+06	hypothetical protein	UpT13
CSUI_001485	117726584291297	7.77279e+08	beta-hydroxyacyl-acyl carrier protein dehydratase	UpT13
CSUI_007082	117598659262943	3.2275e+08	wd g-beta repeat-containing protein	UpT13
CSUI_001521	117568760351752	0.000630780559263954	protein phosphatase 2c domain-containing protein	UpT13
CSUI_004944	117428381680766	3.07496e+08	rhodanese family domain-containing protein	UpT13
CSUI_008480	117089319880316	0.000348692801728913	hypothetical protein	UpT12_UpT13
CSUI_010326	116758103640041	220888	hypothetical protein	UpT13
CSUI_007698	116650735336179	7.59611e+07	hypothetical protein	UpT13
CSUI_000437	116583585643777	0.00017172735321738	mediator complex subunit med7	UpT13
CSUI_006805	116513247626064	0.0130444045580425	hypothetical protein	UpT13
CSUI_003068	116469726400328	0.00929436325373222	hypothetical protein	UpT12_UpT13
CSUI_000860	116326992562616	8.0283e+07	transmembrane protein	UpT13
CSUI_001104	116072923614464	3.48398e+09	histone lysine demethylase jmjd5	UpT13
CSUI_000317	116068417483063	0.00232399447066551	hypothetical protein	UpT13
CSUI_009418	116031457381739	0.000962351483317141	hypothetical protein	UpT13
CSUI_004575	115693630492821	0.00133304551089247	dna ligase 1	UpT13
CSUI_007066	115669426781501	6.79089e+07	hypothetical protein	UpT13
CSUI_001560	115557831175976	1.57936e+07	hypothetical protein	UpT13
CSUI_001374	115549028646805	0.0014952526178399	hypothetical protein	UpT13
CSUI_006954	114952362223492	2.24049e+08	interferon gamma-inducible protein	UpT13
CSUI_004418	114927785324942	4.60701e+09	hypothetical protein	UpT13
CSUI_002109	114891511506443	0.00313065517036274	hypothetical protein	UpT12_UpT13
CSUI_000109	114648409053257	3.88027e+07	succinate-semialdehyde dehydrogenase	UpT13
CSUI_000262	114428240010777	1.34491e+09	ribophorin related protein	UpT13
CSUI_008208	114415923840941	4.86826e+09	hypothetical protein	UpT13
CSUI_000458	114371108818834	0.000628856512556147	hypothetical protein	UpT23_UpT13
CSUI_009402	114137754162761	0.00124601499033603	cytochrome c oxidase subunit	UpT13
CSUI_001276	114006741005496	0.00178023256605119	hypothetical protein	UpT13
CSUI_009239	113971446633229	7.30927e+08	t1 family protein	UpT13
CSUI_001763	113915463285648	0.00074938474291706	hypothetical protein	UpT13
CSUI_010473	113788869659651	9.0145e+07	histone h2b	UpT13
CSUI_010267	113738781411425	0.00923223436160812	hypothetical protein	UpT12_UpT13
CSUI_003868	113522206257835	5.48671e+08	coiled-coil protein	UpT23_UpT13
CSUI_000785	113487642568317	3.45247e+09	hypothetical protein	UpT13
CSUI_001368	113442808076433	0.00106554300531994	zinc finger (c3hc4 type ring finger)	UpT13
CSUI_001721	113349505365098	3.8795e+08	peroxiredoxin	UpT13
CSUI_003899	113327451954619	0.000154229697676989	transmembrane protein	UpT13
CSUI_000052	113306423240833	0.0024540976040776	hypothetical protein	UpT13
CSUI_009789	113158475357024	0.000249710083326489	thioredoxin family redox-active protein	UpT13
CSUI_002565	112935145344841	0.000133362974666507	hypothetical protein	UpT13
CSUI_009433	112820730374941	5.48781e+09	glycosyltransferase family protein	UpT13
CSUI_001268	112805357444277	0.000107618495583274	hypothetical protein	UpT13
CSUI_004169	112711332564086	0.0048577399409554	hypothetical protein	UpT13
CSUI_003212	112686580328146	1.06766e+07	hypothetical protein	UpT13
CSUI_010497	112642220164511	0.000128813622833316	hypothetical protein	UpT13
CSUI_005299	112597351872247	8.60527e+08	sgs domain-containing protein	UpT13
CSUI_004681	112566921683035	0.00594078693554242	dpy-30 motif protein	UpT13
CSUI_005023	112529544752309	0.000771748197919918	transmembrane protein	UpT13
CSUI_000749	112524981564232	0.000285202627682237	hypothetical protein	UpT23_UpT13
CSUI_000933	112490383238135	0.000912171322990197	awp1	UpT13
CSUI_006919	112488846992153	24533.4	nad-dependent glycerol-3-phosphate dehydrogenase	UpT13
CSUI_005488	112385185053194	1.06854e+08	hypothetical protein	UpT13
CSUI_008826	112354369191091	5.59235e+08	transmembrane protein	UpT13
CSUI_003370	112313456434267	0.00144019813639035	hypothetical protein	UpT12_UpT13
CSUI_005911	112139399858376	0.000248325401555303	hypothetical protein	UpT13
CSUI_000923	112083545446432	0.00755117007521757	hypothetical protein	UpT12_UpT13
CSUI_008471	111894589259573	0.0403023778647934	hypothetical protein	UpT12_UpT13
CSUI_005846	111800142194453	4.02219e+06	sft2-like domain-containing	UpT13
CSUI_000247	111643442649779	0.000639924110947487	subtilisin sub8	UpT13
CSUI_007332	111587211095758	0.00063815308796851	hypothetical protein	UpT13
CSUI_007961	111553791855865	1.43235e+09	4f5 domain-containing protein	UpT13
CSUI_000058	111379379616608	0.0072495962490494	hypothetical protein	UpT13
CSUI_003842	111277546420117	0.000599519333792111	small conserved protein	UpT13
CSUI_000049	111172441374292	3.50933e+09	hypothetical protein	UpT13
CSUI_010440	110882916785117	0.0014952526178399	hypothetical protein	UpT13
CSUI_006017	110791443804533	8.35407e+08	ankyrin repeat-containing protein	UpT13
CSUI_004103	110594445343931	1.56649e+08	tbc domain-containing protein	UpT13
CSUI_005546	110500100961112	2.11729e+09	myosin light chain	UpT13
CSUI_006756	110393552914996	0.0435857068953666	hypothetical protein	UpT12_UpT13
CSUI_000633	110323269226174	0.00412213343580349	px domain protein	UpT12_UpT13
CSUI_007611	110211469979651	0.000887016753086671	hypothetical protein	UpT13
CSUI_011230	110123133614805	0.00330133257412943	rna recognition motif-containing protein	UpT13
CSUI_004117	110102408928835	2.09727e+09	leucine rich repeat protein	UpT13
CSUI_002527	110085767890051	2.12649e+09	wd g-beta repeat-containing protein	UpT13
CSUI_009256	110063769358703	0.00365658866972968	hypothetical protein	UpT13
CSUI_010252	109881377591172	0.000278660160944555	apical membrane antigen 1 protein	UpT13
CSUI_002110	109863960409106	0.00190555637041177	ribonucleoside-diphosphate reductase large subunit	UpT23_UpT13
CSUI_004515	109838519828305	0.0121686324390008	guanylate-binding n-terminal domain-containing protein	UpT13
CSUI_002792	109627304100175	0.0113050209885527	hypothetical protein	UpT13
CSUI_001666	109574839783591	1.51614e+07	RNase_Zc3h12a domain-containing protein	UpT13
CSUI_000816	109539882605212	0.000397599198042857	prenyltransferase and squalene oxidase repeat-containing protein	UpT13
CSUI_004722	109536909150095	3.04868e+08	inositol monophosphatase	UpT13
CSUI_008635	109176311675821	4.22814e+06	sedoheptulose- -bisphosphatase	UpT13
CSUI_005572	109055725021438	0.00255075062808923	hypothetical protein	UpT13
CSUI_009628	109043306945046	0.0013445995110749	hypothetical protein	UpT13
CSUI_004068	109038542353165	1.6108e+09	carbonyl reductase	UpT13
CSUI_002017	109017411271731	2.6743e+09	hypothetical protein	UpT13
CSUI_000491	108938136610242	8.91016e+06	thioesterase thiol ester dehydrase-isomerase	UpT13
CSUI_002076	108935939612809	0.000833473777328873	histone	UpT13
CSUI_003965	108781361690327	6.53352e+09	hypothetical protein	UpT13
CSUI_004036	108743799500586	0.000163670508743236	aminopeptidase n	UpT23_UpT13
CSUI_001333	108618335246787	0.000122772221040303	dynein light chain roadblock-type 2	UpT13
CSUI_010519	108588699244217	3.12579e+07	hypothetical protein	UpT13
CSUI_011097	108568044535972	1.56649e+08	d-tyrosyl-trna deacylase	UpT13
CSUI_005725	108555712357745	0.00204596202077306	hypothetical protein	UpT13
CSUI_002551	107894865125635	0.0178526707998794	cdp-alcohol phosphatidyltransferase superfamily protein	UpT13
CSUI_009917	107888842786558	1.90535e+08	vivax protein	UpT13
CSUI_003072	107746083414319	1.32281e+06	triacylglycerol lipase	UpT13
CSUI_002268	107728818117675	9.09814e+06	hypothetical protein	UpT13
CSUI_004789	107661366848061	0.00853743976965222	hypothetical protein	UpT13
CSUI_000303	107630213224119	7.38363e+09	hypothetical protein	UpT13
CSUI_006458	107543244383083	0.00529600326832034	hypothetical protein	UpT13
CSUI_001995	107156276936932	0.00639783121329239	hypothetical protein	UpT12_UpT13
CSUI_002301	107053212726268	3.0089e+08	dna mismatch repair protein msh6	UpT13
CSUI_003666	106811776264911	438084	glyceraldehyde-3-phosphate dehydrogenase	UpT13
CSUI_006340	106713177215487	3.32962e+07	heat shock protein hsp28	UpT13
CSUI_008765	106704299700593	5.01343e+08	histone lysine set	UpT13
CSUI_002446	106426178324945	0.000651153132232064	adaptor-related protein complex sigma 2 subunit	UpT13
CSUI_002054	106279217772801	1.27017e+08	transmembrane protein	UpT13
CSUI_007688	106248514263195	4.30616e+09	ring box protein 1 family protein	UpT13
CSUI_010167	106204015682509	3.48398e+09	cactin	UpT13
CSUI_002105	106081819171926	0.00134456660703016	hypothetical protein	UpT13
CSUI_000304	106048414364687	7.49107e+07	J domain-containing protein	UpT13
CSUI_001517	105975748361163	8.87762e+09	scp extracellular domain containing	UpT13
CSUI_006312	105868317559786	8.3982e+09	hypothetical protein	UpT13
CSUI_001241	105832865644846	2.13505e+08	nicotinate-nucleotide adenylyltransferase	UpT13
CSUI_003717	105791376799036	9.6321e+09	glycosyl transferase family 8 protein	UpT13
CSUI_008930	105722346380674	0.00127048129681629	archease family protein	UpT13
CSUI_004751	105706044920478	0.025579547223963	hypothetical protein	UpT13
CSUI_004826	105655391215892	6.71212e+06	acetyl-coenzyme a	UpT13
CSUI_007085	105579644073773	2.2591e+08	cd2 antigen cytoplasmic tail-binding protein 2	UpT13
CSUI_001470	105522306186703	9.57488e+07	replication factor c subunit 2	UpT13
CSUI_005989	105474993519973	2.13577e+08	hypothetical protein	UpT13
CSUI_004676	105206205997649	6.41175e+09	hypothetical protein	UpT13
CSUI_001235	105021831127637	2.21481e+08	tata-box binding protein tbp1	UpT13
CSUI_006934	104876718105119	1.5381e+08	transmembrane protein	UpT13
CSUI_001772	104700324376112	8.61521e+09	hypothetical protein	UpT13
CSUI_006816	104663532577536	4.83184e+07	major facilitator family protein	UpT13
CSUI_010579	104567181278411	0.00373360949743806	hypothetical protein	UpT13
CSUI_009647	104521052974675	0.00920078141951763	hypothetical protein	UpT12_UpT13
CSUI_010447	104400720125843	0.039894996332001	dhh family protein	UpT13
CSUI_000045	104328134088001	0.000105229783874093	dolichyl-diphosphooligosaccharide--protein glycosyltransferase subunit dad1	UpT13
CSUI_009168	103950630506978	0.0214873767752581	protein phosphatase 2c domain-containing protein	UpT13
CSUI_000349	103880330973701	2.587e+07	atp-dependent clp protease adaptor protein	UpT13
CSUI_010061	103829134804291	0.000444983627352187	deoxyribose-phosphate aldolase	UpT13
CSUI_010389	103680807862123	0.00138384776151098	transmembrane protein	UpT12_UpT13
CSUI_009482	103516722072192	0.00607047005133802	leucine rich repeat family protein	UpT13
CSUI_009898	103483467363354	0.0302494421762277	riboflavin kinase	UpT13
CSUI_006678	103385355614475	0.000773960472812798	hypothetical protein	UpT13
CSUI_011298	103292919146814	0.0265614261704556	hypothetical protein	UpT13
CSUI_003180	103224498907013	3.60599e+08	sac3 ganp family protein	UpT13
CSUI_002289	103150689717337	2.94841e+06	hypothetical protein	UpT13
CSUI_000913	103076267694785	0.000737573519707575	hypothetical protein	UpT13
CSUI_009371	102946175069672	1.3882e+06	hypothetical protein	UpT13
CSUI_004046	102932182708701	0.000524873038829062	class i ii superfamily protein	UpT13
CSUI_000027	102920999131778	0.0158271929372246	glutaredoxin domain-containing protein	UpT13
CSUI_005592	102871987675615	4.06489e+09	5 - c-terminal domain-containing protein	UpT13
CSUI_003678	102806259978586	1.60307e+07	Ubiquitin-like domain-containing protein	UpT13
CSUI_004539	102781490462376	3.51849e+08	dna repair protein rad51	UpT13
CSUI_010496	102560393353363	0.00140498325069129	hypothetical protein	UpT13
CSUI_005829	102517895548295	6.26344e+07	ribonucleoside-diphosphate reductase small subunit	UpT13
CSUI_010105	102444291902288	0.0164429306446405	duf51 family protein	UpT13
CSUI_010029	102321230397499	1.61787e+09	hypothetical protein	UpT13
CSUI_002999	102320030647897	0.00174405649515613	hypothetical protein	UpT12_UpT13
CSUI_008419	102315581229622	2.33944e+09	major facilitator family protein	UpT13
CSUI_002582	102310246423506	3.1749e+06	hypothetical protein	UpT13
CSUI_010379	102071039343141	1.26555e+08	abc1 family protein	UpT13
CSUI_004936	101971831650694	0.000366355010639938	nf-yb1 protein	UpT13
CSUI_009934	101944119676713	0.000377784064762433	branched-chain alpha-keto acid dehydrogenase e1 component beta	UpT13
CSUI_003026	101838005133324	0.0107208464043784	tpr repeat region protein	UpT13
CSUI_008018	101714985408112	0.000160822198732902	selenoprotein t	UpT13
CSUI_006197	101629828976089	0.000193416538028887	kinase domain protein	UpT13
CSUI_004715	101550635343694	0.00429649636788173	dhhc zinc finger domain-containing protein	UpT13
CSUI_001201	101485171562383	0.000156822964802374	peptidyl-trna hydrolase	UpT13
CSUI_005820	101429642198414	0.0003800073826111	protein kinase	UpT13
CSUI_009417	101366129160574	0.0057123091066146	pyruvate dehydrogenase complex subunit pd-he1beta	UpT13
CSUI_002181	101341783631578	1.1724e+09	thioredoxin domain-containing protein	UpT13
CSUI_001454	101292019901168	0.000394802962930571	hypothetical protein	UpT13
CSUI_009323	101237521643786	0.000493990386739955	hypothetical protein	UpT23_UpT13
CSUI_011078	101159576886952	0.00567738612997902	zinc finger cdgsh type protein	UpT13
CSUI_003907	100925855993471	0.0060996069272715	translation initiation factor sui1 protein	UpT13
CSUI_002353	100870376726394	0.000212320946429586	hypothetical protein	UpT23_UpT13
CSUI_002048	100751649749969	0.000818187148306273	hypothetical protein	UpT13
CSUI_003799	100739541075604	4.28138e+07	sf-assemblin beta giardin protein	UpT13
CSUI_010459	100531092877743	0.000224122554038437	hypothetical protein	UpT13
CSUI_009613	100504090061331	0.000351406897549365	hypothetical protein	UpT13
CSUI_011415	100189455711839	0.0337280630019802	smc n terminal domain-containing protein	UpT13
CSUI_000670	100168616981588	2.87129e+09	x-pro dipeptidyl-peptidase (s15 family)	UpT13
CSUI_004263	100159023584145	0.00860059128943982	hypothetical protein	UpT13
CSUI_000862	100066924061925	0.000502144192247565	dihydrolipoamide branched chain e2	UpT13
CSUI_002229	49607592176164	1.86953e+06	hypothetical protein	UpT12_UpT23_UpT13
CSUI_005698	48244156400675	85708.1	splicing factor	UpT12_UpT23_UpT13
CSUI_004926	44550766714128	21208.1	hypothetical protein	UpT12_UpT23_UpT13
CSUI_010157	43208887210487	436645	toxoplasma gondii family a protein	UpT12_UpT23_UpT13
CSUI_007127	40590170635598	1.85589e+06	hypothetical protein	UpT12_UpT23_UpT13
CSUI_001475	34670460453367	106869	hypothetical protein	UpT12_UpT13
CSUI_002807	33101606517285	107640	hypothetical protein	UpT12_UpT13
CSUI_006911	31899403485927	81028.8	wd g-beta repeat-containing protein	UpT12_UpT23_UpT13
CSUI_010241	29473833205627	18663.4	zinc finger (ccch type) motif-containing protein	UpT12_UpT23_UpT13
CSUI_010225	27707909277117	24334.8	hypothetical protein	UpT12_UpT23_UpT13
CSUI_002440	27567461954222	2.22555e+06	acyltransferase domain-containing protein	UpT12_UpT23_UpT13
CSUI_001724	24110911298585	5.99243e+08	mam domain-containing protein	UpT12_UpT13
CSUI_008278	24030203965324	8.8274e+08	hypothetical protein	UpT23_UpT13
CSUI_000781	23645390626171	34396.3	hypothetical protein	UpT12_UpT23_UpT13
CSUI_002940	22159598090747	3.62035e+08	translin family protein	UpT12_UpT23_UpT13
CSUI_001930	20784773736436	4.96398e+09	hypothetical protein	UpT12_UpT23_UpT13
CSUI_003612	20133897397619	6.09546e+07	family domain containing protein	UpT12_UpT13
CSUI_006267	19933477674128	580427	tubulin beta chain	UpT23_UpT13
CSUI_001801	19784783414028	2.84185e+08	hypothetical protein	UpT23_UpT13
CSUI_006378	19694045319797	7.30927e+08	thioredoxin domain-containing protein	UpT23_UpT13
CSUI_008277	19066344420752	1.12076e+06	hypothetical protein	UpT12_UpT13
CSUI_001287	18247759401446	69236.7	caax protease self-immunity protein	UpT12_UpT13
CSUI_004816	17949549499291	2.77815e+06	morn repeat-containing protein	UpT23_UpT13
CSUI_006597	17718395749379	0.00332624158488453	hypothetical protein	UpT12_UpT13
CSUI_010662	17240901031634	0.000706315172917906	leucine rich repeat family protein	UpT12_UpT13
CSUI_010457	17204358816851	4.69766e+07	hypothetical protein	UpT23_UpT13
CSUI_010567	17133252727397	2.61074e+06	hypothetical protein	UpT13
CSUI_000111	16920203809638	1.44228e+09	hypothetical protein	UpT13
CSUI_001755	16890214722371	274342	man1-src1p-carboxy-terminal domain protein	UpT13
CSUI_003527	16162300374509	5.39779e+07	cdp-diacylglycerol--inositol 3-phosphatidyltransferase 1-like	UpT12_UpT13
CSUI_010854	15909080937201	0.000255920600305488	hypothetical protein	UpT13
CSUI_005595	15802699834187	0.00221200038843909	hypothetical protein	UpT12_UpT13
CSUI_001796	15452440160204	1.09274e+07	hypothetical protein	UpT13
CSUI_005255	15241643704678	1.65343e+07	er lumen protein retaining receptor	UpT12_UpT13
CSUI_007098	14645966519835	0.00142025901287642	hypothetical protein	UpT13
CSUI_001152	14564927466188	0.039501108810263	hypothetical protein	UpT13
CSUI_001764	14117831195579	3.03098e+07	transmembrane protein	UpT13
CSUI_005407	13963028631005	4.17961e+09	myosin a	UpT13
CSUI_007333	13688912596331	0.000231217158661163	hypothetical protein	UpT12_UpT13
CSUI_003982	13590357460925	4.14256e+09	hypothetical protein	UpT12_UpT13
CSUI_010329	13536969580093	0.000197081287134272	hypothetical protein	UpT13
CSUI_007648	13275420787144	0.00304500111535759	wd g-beta repeat-containing protein	UpT12_UpT13
CSUI_009816	13203183057645	4.61426e+09	variable surface lipoprotein	UpT13
CSUI_003695	12460756876441	3.15599e+07	hypothetical protein	UpT13
CSUI_011403	12307883608556	0.000516425283676927	myosin regulatory light chain	UpT13
CSUI_010413	12004320676013	8.92702e+08	apicoplast-associated thioredoxin family protein atrx1	UpT13
CSUI_004979	11759574300701	0.000151038170557386	hypothetical protein	UpT13
CSUI_010127	11609703351567	3.48372e+09	hypothetical protein	UpT13
CSUI_008522	11479664690463	1.36854e+09	transmembrane protein	UpT13
CSUI_001831	11446446202758	0.0337134091895401	hypothetical protein	UpT13
CSUI_002657	11402155919579	0.000441462075035313	histone lysine set	UpT13
CSUI_010916	11141776698304	2.1188e+09	mannosyltransferase	UpT13
CSUI_003819	10948043583646	0.00166686869297219	imp-specific 5 -nucleotidase	UpT13
CSUI_002476	10857062828845	4.52108e+09	outer omp85 family protein	UpT13
CSUI_006445	10803665853532	1.58858e+09	hypothetical protein	UpT13
CSUI_000676	10551507207277	9.33285e+08	hypothetical protein	UpT13
CSUI_011123	10486827718626	0.00184636994819198	hypothetical protein	UpT13
CSUI_000694	10431309851415	0.000588059106418582	abc transporter transmembrane region domain-containing protein	UpT13
CSUI_003085	10339668777185	0.00352082220949769	hypothetical protein	UpT13
CSUI_000388	10332620413563	0.000968100245841104	transmembrane protein	UpT13
CSUI_000829	10317711935062	0.00182153449563898	tubulin-tyrosine ligase family protein	UpT13
CSUI_002317	10161624143796	4.34195e+09	transmembrane protein	UpT13
CSUI_006169	10149685502058	153593	tubulin beta chain	UpT13
CSUI_011451	10046144560467	0.0275290012279146	atp-binding cassette g family transporter abcg96	UpT12_UpT13
CSUI_006108	3627954924414	28494.3	hypothetical protein	UpT12_UpT23_UpT13
CSUI_002345	1914057432564	7.41093e+08	perforin-like protein plp1	UpT23_UpT13
CSUI_000299	1583575688096	8.51535e+08	protein kinase	UpT13
CSUI_004252	1492227428869	1.05098e+09	hypothetical protein	UpT13
CSUI_008312	1453235431738	16385.3	hypothetical protein	UpT13
CSUI_004977	1028474030949	1.28912e+09	gnat family protein	UpT13
CSUI_004231	1028314413492	1.90893e+07	phosphatidylinositol n-acetylglucosaminyltransferase	UpT13
CSUI_009090	191002776903	24334.8	apicoplast import protein	UpT23_UpT13
